# Supplementary material for: Independent genetic factors control floret number and spikelet number in Triticum turgidum ssp
Source: Front Plant Sci. 2024 Aug 26;15:1390401. doi: 10.3389/fpls.2024.1390401 (PMC11381284; doi:10.3389/fpls.2024.1390401)
Supplement: Supplementary file 2 [file Table1.xlsx]

## Sheet: Table S1
Supplementary Table 1. Phenotypic traits analysed in this work.
Traits	Acronyms	Description
Heading date	HD (days)	The period between April 1st and the time when 50% of the tillers within a plot has spikes emerging from the flag leaf sheet.
Total Floret number	FRT	Total number of florets, including unfertile ones, per spikelet. Five fresh spikes were sampled from each genotype. From each spike, the middle six spikelets were used to record the florets number of each spikelet. Then, the four spikelets with highest floret counts were averaged.
Net floret number	NFRT	Net number of florets obtained by subtracting the number of unfertile florets from the total floret number (FRT)
Total spikelet number	SPK	The total number of spikelets per spike, including unfertile ones, was recorded. Five dry spikes were sampled from each genotype.
Net spikelet number	NSPK	Net number of fertile spikelets obtained by subtracting the number of non-fertile spikelets from the total spikelet number (SPK).
Spike weight	SPW (g)	Spike weight: five dry spikes per genotype were sampled.
Spike length	SPL (cm)	The distance from the bottom point of the spike where the initial spikelet differentiates, up to the tip of the spike, awns excluded. Five dry spikes per genotype were sampled.
Spike density	SD	Determined as ratio between the total number of spikelets (SPK) and the spike length (SPL).

## Sheet: Table S2
Supplementary Table 2. Summary table of the T-test values obtained in the parental lines for each trait in single enviroments
Traits1	Environment	Latino_mean	MG5323_mean	DF	Lower_limit	estimate	Upper_limit	statistic	P value	significance2	Alternative
HD	F19	38.6667	52.6667	3.66972	-18.29	-14	-9.70999	-9.39149	0.00107	**	two.sided
	F20	30.6667	40.6667	3.12432	-14.277	-10	-5.72298	-7.27607	0.00467	**	two.sided
	F21	36	52	3.72308	-21.4761	-16	-10.5239	-8.35573	0.00152	**	two.sided
FRT	F19	5.36667	3.36667	4	1.27127	2	2.72873	7.62001	0.00159	**	two.sided
	F20	5.5	3	2	1.25793	2.5	3.74207	8.66025	0.0131	*	two.sided
	P20	5.33333	3.1	2.35711	0.933666	2.23333	3.533	6.41744	0.0153	*	two.sided
	F21	6.02778	3.3	2.87883	2.51894	2.72778	2.93662	42.5751	4.03e-05	***	two.sided
NFRT	F19	4.36667	2.43333	3.80726	1.08877	1.93333	2.7779	6.4846	0.00345	**	two.sided
NFRT	F20	4.66667	2.83333	4	1.17892	1.83333	2.48775	7.77817	0.00147	**	two.sided
NFRT	P20	5.33333	3	2	0.899116	2.33333	3.76755	7	0.0198	*	two.sided
NFRT	F21	5.2	3	2	1.70317	2.2	2.69683	19.0526	0.00274	**	two.sided
SPK	F19	19.8667	17.5833	3.21684	-0.349352	2.28333	4.91602	2.65782	0.071	ns	two.sided
SPK	F20	21	19.8667	3.41209	-0.909102	1.13333	3.17577	1.65119	0.186	ns	two.sided
SPK	P20	18	17.0667	2.95222	-1.14263	0.933333	3.00929	1.44399	0.246	ns	two.sided
SPK	F21	21.3333	17.2	3.92	1.52099	4.13333	6.74567	4.42857	0.012	*	two.sided
NSPK	F19	19.8	16.1333	3.92	0.210867	3.66667	7.12247	2.96972	0.0422	*	two.sided
NSPK	F20	21	17.8667	3.9973	0.835737	3.13333	5.43093	3.78737	0.0193	*	two.sided
NSPK	P20	18	15.8667	2.67311	-0.00196357	2.13333	4.26863	3.41121	0.0501	ns	two.sided
NSPK	F21	21.3333	16.4444	3.79144	2.34059	4.88889	7.43719	5.44414	0.00644	**	two.sided
SD	F19	2.34637	2.32911	3.56389	-0.342602	0.0172632	0.377128	0.13987	0.896	ns	two.sided
SD	F20	2.71887	2.7129	2.94086	-0.362854	0.00596995	0.374793	0.0521036	0.962	ns	two.sided
SD	P20	2.47085	2.47393	3.28332	-0.376038	-0.00308115	0.369876	-0.0250535	0.981	ns	two.sided
SD	F21	2.49892	2.18914	3.2777	-0.266885	0.309781	0.886447	1.6305	0.194	ns	two.sided
SPW	F19	2.592	1.96867	3.38866	-0.517838	0.623333	1.7645	1.6308	0.191	ns	two.sided
SPW	F20	3.946	2.00433	2.76974	1.08158	1.94167	2.80176	7.5344	0.00636	**	two.sided
SPW	P20	2.38833	1.98317	3.05959	-0.471991	0.405167	1.28232	1.45393	0.24	ns	two.sided
SPW	F21	4.84467	2.20289	3.96068	1.83714	2.64178	3.44641	9.15142	0.000829	***	two.sided
SPL	F19	8.48	7.57333	3.62724	-0.535164	0.906667	2.3485	1.819	0.15	ns	two.sided
SPL	F20	7.73333	7.33333	2.76658	-0.72877	0.4	1.52877	1.18354	0.328	ns	two.sided
SPL	P20	7.30667	6.91333	2.6485	-1.17873	0.393333	1.9654	0.859507	0.461	ns	two.sided
SPL	F21	8.57333	7.87333	3.98999	-0.438076	0.7	1.83808	1.70941	0.163	ns	two.sided
1Trait acronyms: HD stands for heading date, FRT for total floret number, NFRT for net floret number, SPK for total spikelet number, NSPK for net spikelet number, SD for spike density,SPW stands for spike weight and SPL for spike length.
2Level of significance at P <0.05, ** P<0.01, *** P <0.001 and non-significant (ns).

## Sheet: Table S3
Supplementary Table 3. Normality test for all the traits in each environment
Traits	Environments	Skewness	Kurtosis	Shapiro_statistic	p_value
HD	F19	0.53	0.32	0.971	0
HD	F20	0.27	-0.36	0.983	0.001
HD	F21	0.74	1.44	0.949	0
FRT	F19	0.57	0.75	0.836	0
	F20	0.52	0.95	0.97	0
	F21	0.77	0.64	0.886	0
	P20	1.11	1.8	0.923	0
NFRT	F19	0.5	0.13	0.897	0
NFRT	F20	0.33	0.21	0.972	0
NFRT	F21	0.2	0.65	0.942	0
NFRT	P20	0.93	1.48	0.941	0
SPK	F19	0.57	0.25	0.974	0
SPK	F20	0.12	0.66	0.99	0.029
SPK	F21	0.41	0.07	0.985	0.002
SPK	P20	0.35	0.73	0.988	0.02
NSPK	F19	0.52	0.3	0.978	0
NSPK	F20	0.12	0.51	0.989	0.016
NSPK	F21	0.45	0.01	0.984	0.001
NSPK	P20	0.26	0.49	0.991	0.073
SD	F19	0.35	0.21	0.991	0.045
SD	F20	0.63	0.23	0.971	0
SD	F21	0.56	0.51	0.98	0
SD	P20	0.78	0.57	0.959	0
SPW	F19	0.85	0.8	0.955	0
SPW	F20	0.17	-0.18	0.996	0.543
SPW	F21	0.36	-0.37	0.984	0.001
SPW	P20	0.21	0.22	0.991	0.066
SPL	F19	0.37	0.14	0.988	0.008
SPL	F20	-0.23	0.05	0.994	0.272
SPL	F21	-0.04	-0.02	0.997	0.742
SPL	P20	0.1	0.5	0.991	0.045
Trait acronyms: HD stands for heading date, FRT for total floret number, NFRT for net floret number, SPK for total spikelet number, NSPK for net spikelet number, SD for spike density,SPW stands for spike weight and SPL for spike length.

## Sheet: Table S4
Supplementary Table 4. ANOVA summary table of each trait in each environment
Trait	Environments	Source	Df	Sum Squares	Mean Squares	F value	Pr(>F)
HD	F19	GEN	109	6973.16	63.974	21.0317	5.8679e-75
HD	FI19	REP	2	58.2242	29.1121	9.57074	0.000103738
HD	FI19	Residuals	218	663.109	3.04178
HD	F20	GEN	109	4381.99	40.2017	7.58845	1.01806e-34
HD	FI20	REP	2	347.415	173.708	32.789	4.9181e-13
HD	FI20	Residuals	199	1054.25	5.29775
HD	F21	GEN	109	5113.53	46.9131	13.3608	1.54248e-56
HD	FI21	REP	2	58.2367	29.1184	8.29288	0.000338867
HD	FI21	Residuals	216	758.43	3.51125
SPL	F19	GEN	109	214.172	1.96488	7.15287	9.43306e-35
SPL	FI19	REP	2	5.64533	2.82266	10.2755	5.44834e-05
SPL	FI19	Residuals	217	59.6096	0.274699
SPL	F20	GEN	109	193.769	1.7777	3.35433	1.89164e-13
SPL	FI20	REP	2	10.4392	5.21962	9.8489	8.59702e-05
SPL	FI20	Residuals	186	98.5745	0.52997
SPL	F21	GEN	109	206.691	1.89625	8.97488	5.02285e-42
SPL	FI21	REP	2	0.328751	0.164376	0.777983	0.46062
SPL	FI21	Residuals	215	45.4261	0.211284
SPL	P20	GEN	108	201.237	1.86331	3.12485	3.76058e-12
SPL	PI20	REP	2	1.03321	0.516607	0.866374	0.422145
SPL	PI20	Residuals	188	112.102	0.596287
SPW	F19	GEN	109	64.733	0.593881	4.64018	3.66068e-22
SPW	FI19	REP	2	1.79371	0.896856	7.00743	0.00112448
SPW	FI19	Residuals	217	27.7731	0.127987
SPW	F20	GEN	109	71.1762	0.652992	1.9301	4.05946e-05
SPW	FI20	REP	2	22.343	11.1715	33.0204	5.34452e-13
SPW	FI20	Residuals	186	62.9277	0.338321
SPW	F21	GEN	109	102.579	0.941089	8.57346	1.78769e-40
SPW	FI21	REP	2	0.190887	0.0954437	0.869507	0.420627
SPW	FI21	Residuals	215	23.6	0.109768
SPW	P20	GEN	108	57.4741	0.532168	2.83976	1.76738e-10
SPW	PI20	REP	2	0.552072	0.276036	1.47299	0.231873
SPW	PI20	Residuals	188	35.231	0.187399
SPK	F19	GEN	109	1488.76	13.6584	15.3967	8.79567e-62
SPK_f	FI19	REP	2	4.19178	2.09589	2.36264	0.0966121
SPK_f	FI19	Residuals	215	190.726	0.887097
SPK_f	F20	GEN	109	1610.7	14.7771	6.29802	3.06325e-29
SPK_f	FI20	REP	2	81.5474	40.7737	17.3778	1.10679e-07
SPK_f	FI20	Residuals	199	466.916	2.34631
SPK_f	F21	GEN	109	1709.51	15.6836	11.9622	2.12483e-52
SPK_f	FI21	REP	2	14.5526	7.27629	5.54976	0.00446329
SPK_f	FI21	Residuals	216	283.198	1.3111
SPK_f	P20	GEN	102	1223.48	11.9949	7.02077	2.84603e-29
SPK_f	PI20	REP	2	5.32013	2.66007	1.55697	0.213678
SPK_f	PI20	Residuals	175	298.985	1.70849
NSPK	F19	GEN	109	1513.79	13.888	12.2745	3.47652e-53
NSPK_f	FI19	REP	2	15.5283	7.76417	6.86216	0.00129139
NSPK_f	FI19	Residuals	215	243.261	1.13145
NSPK_f	F20	GEN	109	1646.55	15.1059	4.65125	3.35081e-21
NSPK_f	FI20	REP	2	129.791	64.8955	19.9819	1.23552e-08
NSPK_f	FI20	Residuals	199	646.296	3.24772
NSPK_f	F21	GEN	109	1672.76	15.3464	10.3815	3.0129e-47
NSPK_f	FI21	REP	2	19.1741	9.58703	6.48543	0.00183968
NSPK_f	FI21	Residuals	216	319.3	1.47824
NSPK_f	P20	GEN	102	1397.1	13.6971	6.90153	8.01894e-29
NSPK_f	PI20	REP	2	1.35566	0.677832	0.341539	0.711148
NSPK_f	PI20	Residuals	175	347.312	1.98464
FRT	F19	GEN	109	54.5247	0.500227	6.56341	7.04283e-32
		REP	2	0.677826	0.338913	4.44683	0.0128127
		Residuals	215	16.3861	0.0762145
	F20	GEN	109	55.5377	0.50952	4.30734	2.37e-19
	FI20	REP	2	2.88182	1.44091	12.181	1.02197e-05
	FI20	Residuals	199	23.54	0.118291
	F21	GEN	109	64.2903	0.589819	8.25083	2.63277e-39
	FI21	REP	2	0.308586	0.154293	2.15836	0.117999
	FI21	Residuals	216	15.441	0.0714861
	P20	GEN	102	105.833	1.03758	9.27046	6.18051e-37
	PI20	REP	2	1.68138	0.840688	7.51127	0.00074196
	PI20	Residuals	175	19.5866	0.111924
NFRT	F19	GEN	109	44.0125	0.403785	5.20256	4.09503e-25
NFRT_f	FI19	REP	2	1.72114	0.860568	11.088	2.61238e-05
NFRT_f	FI19	Residuals	215	16.6867	0.0776127
NFRT_f	F20	GEN	109	41.7583	0.383104	3.94823	2.35914e-17
NFRT_f	FI20	REP	2	2.40604	1.20302	12.3982	8.42359e-06
NFRT_f	FI20	Residuals	199	19.3093	0.0970319
NFRT_f	F21	GEN	109	62.2647	0.571236	6.43552	2.29666e-31
NFRT_f	FI21	REP	2	0.550218	0.275109	3.09936	0.0470886
NFRT_f	FI21	Residuals	216	19.1728	0.088763
NFRT_f	P20	GEN	102	83.9543	0.823082	8.22983	1.42691e-33
NFRT_f	PI20	REP	2	0.71414	0.35707	3.57027	0.0302169
NFRT_f	PI20	Residuals	175	17.5021	0.100012
SD	F19	GEN	109	24.6945	0.226555	5.86192	2.01192e-28
SD	FI19	REP	2	0.240237	0.120118	3.10796	0.0467154
SD	FI19	Residuals	214	8.2708	0.0386486
SD	F20	GEN	109	40.4093	0.370728	5.49231	2.13432e-24
SD	FI20	REP	2	0.220326	0.110163	1.63206	0.198329
SD	FI20	Residuals	185	12.4874	0.0674994
SD	F21	GEN	109	24.7791	0.227331	6.80732	5.28357e-33
SD	FI21	REP	2	0.476765	0.238382	7.13824	0.000996523
SD	FI21	Residuals	215	7.17995	0.0333951
SD	P20	GEN	102	22.9396	0.224898	3.17991	1.15686e-11
SD	PI20	REP	2	0.0178507	0.00892537	0.126199	0.881521
SD	PI20	Residuals	171	12.0939	0.0707246
GEN stands for genotype and REP for replication.
Trait acronyms: HD stands for heading date, FRT for total floret number, NFRT for net floret number, SPK for total spikelet number, NSPK for net spikelet number, SD for spike density,SPW stands for spike weight and SPL for spike length.

## Sheet: Table S5
Supplementary Table 5. Summary table of pooled ANOVA obtained in RILs for all the measured traits.
Trait	Source	Df	Sum Squares	Mean Squares	F value	Pr(>F)
HD	ENV	2	5036.47	2518.24	643.852	2.68528e-153
	REP	6	463.876	77.3127	19.767	3.22649e-21
	GEN	109	14186	130.147	33.2754	2.40124e-201
	GEN*ENV	218	2416.64	11.0855	2.8343	4.81099e-24
	Residuals	633	2475.79	3.9112
SPL	ENV	3	160.18	53.3933	136.311	1.98896e-71
	REP	8	17.4465	2.18082	5.56754	7.0291e-07
	GEN	109	590.056	5.41336	13.8201	1.00853e-124
	GEN*ENV	326	215.599	0.661348	1.68839	2.61464e-09
	Residuals	806	315.712	0.391702
SPW	ENV	3	249.028	83.0095	447.434	4.70189e-171
SPW	REP	8	24.8797	3.10996	16.7632	3.88534e-23
SPW	GEN	109	172.005	1.57803	8.50583	8.20447e-79
SPW	GEN*ENV	326	123.453	0.37869	2.0412	5.07589e-16
SPW	Residuals	806	149.532	0.185523
SPK	ENV	3	1268.87	422.957	274.62	1.01744e-122
SPK_f	REP	8	105.612	13.2015	8.57153	2.98972e-11
SPK_f	GEN	109	5053.58	46.3632	30.1029	2.03382e-219
SPK_f	GEN*ENV	320	929.559	2.90487	1.88609	7.79427e-13
SPK_f	Residuals	805	1239.82	1.54015
NSPK	ENV	3	1129.68	376.559	194.793	5.82853e-95
NSPK_f	REP	8	165.849	20.7311	10.7241	2.09863e-14
NSPK_f	GEN	109	5101.79	46.8054	24.2122	1.27759e-190
NSPK_f	GEN*ENV	320	1088.92	3.40287	1.76029	1.70005e-10
NSPK_f	Residuals	805	1556.17	1.93313
FRT	ENV	3	53.9058	17.9686	192.982	2.81281e-94
FRT_f	REP	8	5.54961	0.693701	7.45033	1.30741e-09
FRT_f	GEN	109	216.232	1.98378	21.3057	1.7675e-174
FRT_f	GEN*ENV	320	64.5003	0.201563	2.16478	2.40766e-18
FRT_f	Residuals	805	74.9537	0.0931102
NFRT	ENV	3	121.389	40.4631	448.223	3.60594e-171
NFRT_f	REP	8	5.39154	0.673942	7.46547	1.24248e-09
NFRT_f	GEN	109	176.263	1.61709	17.9131	1.39053e-153
NFRT_f	GEN*ENV	320	56.6242	0.176951	1.96014	2.92155e-14
NFRT_f	Residuals	805	72.671	0.0902745
SD	ENV	3	26.051	8.68365	170.28	5.10916e-85
	REP	8	0.955179	0.119397	2.3413	0.0172688
	GEN	109	86.6196	0.794675	15.583	4.89101e-136
	GEN*ENV	320	26.7255	0.0835172	1.63771	2.76454e-08
	Residuals	785	40.0321	0.0509962
ENV stands for environmet, REP for replication, GEN for genotype and GEN*ENV for genotype-environmet interaction
Trait acronyms: HD stands for heading date, FRT for total floret number, NFRT for net floret number, SPK for total spikelet number, NSPK for net spikelet number, SD for spike density,SPW stands for spike weight and SPL for spike length.

## Sheet: Table S6
Supplementary Table 6. A summary of QTLs identified and QTL groups defined by physical position.
QTL_Name	Trait	ENV	Chr	Peak	LOD	R2	Additive_effect	CI_Statrt (cM)	CI_End (cM)	Left marker	Left marker position (bp)	Peak marker name	Peak marker position (bp)	Marker right name	Marker right position (bp)	Group_Name
QSPW.gb_1A	SPW	MEnv	chr1A	112.4	3.625	12.38	-0.10376	106.415	118.385	IWB34331	509420913	IWB9455	525355356	IWA3435	531338849
QFRT.gb_1B.1	FRT	F20	chr1B	58.1	3.78445	8.15121	-0.0945914	49.0104	67.1896	IWB51889	446942620	IWB63932	485192342	IWB5737	523067448
QFRT.gb_1B.2	FRT	MEnv	chr1B	125.1	4.539	11.39	-0.12734	118.595	131.605	IWB57791	626956312	IWB9411	639807218	IWB69694	655584504
QHD.gb_2A	HD	MEnv	chr2A	39	3.72	9.038	1.067	30.8023	47.1977	IWA4441	29526459	IWB70375	38336159	IWB72865	48258672	Group1_chr2A
QHD.gb_2A	HD	F20	chr2A	39	4.14855	10.6221	1.08841	32.0248	45.9752	IWA4441	29526459	IWB70375	38336159	IWB72865	48258672	Group1_chr2A
QFRT.gb_2A.2	FRT	F21	chr2A	86.6	4.22244	11.808	-0.137981	80.3254	92.8746	IWB28520	577683191	IWB71282	603597766	IWB71282	603597766
QNFRT.gb_2A	NFRT	F21	chr2A	68.4	4.54005	17.3099	-0.164183	64.1197	72.6803	IWB27678	126517436	IWB8508	198326156	IWB62891	509952863	Group2_chr2A
QNFRT.gb_2A	NFRT	P20	chr2A	74.1	5.15032	15.2964	-0.18763	69.2563	78.9437	IWB27389	191002867	IWA528	521040390	IWB66616	569874560	Group2_chr2A
QNFRT.gb_2A	NFRT	F19	chr2A	70.3	5.92394	16.1818	-0.130695	65.7213	74.8787	IWB47517	137712428	IWB72435	452609512	IWB8702	536453001	Group2_chr2A
QNFRT.gb_2A	NFRT	F20	chr2A	70.3	6.12068	19.9357	-0.13147	66.5835	74.0165	IWB47517	137712428	IWB72435	452609512	IWB8702	536453001	Group2_chr2A
QFRT.gb_2A.1	FRT	MEnv	chr2A	69	6.333	16.52	-0.16429	64.5151	73.4849	IWB27678	126517436	IWB9775	348358691	IWB7904	514318184	Group2_chr2A
QFRT.gb_2A.1	FRT	P20	chr2A	74.1	6.3424	19.5308	-0.237989	70.3065	77.8935	IWB27389	191002867	IWA528	521040390	IWB66616	569874560	Group2_chr2A
QNFRT.gb_2A	NFRT	MEnv	chr2A	74.1	6.391	20.268	-0.15923	70.4444	77.7556	IWB27389	191002867	IWA528	521040390	IWB66616	569874560	Group2_chr2A
QFRT.gb_2A.1	FRT	F19	chr2A	70.3	7.00184	17.9817	-0.159661	66.1796	74.4204	IWB47516	137712427	IWB72435	452609512	IWB8701	536453000	Group2_chr2A
QFRT.gb_2A.1	FRT	F20	chr2A	70.3	7.68187	18.0108	-0.150254	66.1863	74.4137	IWB47516	137712427	IWB72435	452609512	IWB8701	536453000	Group2_chr2A
QNSPK.gb_2A	NSPK	P20	chr2A	111.2	10.8631	22.8177	-0.882415	107.953	114.447	IWB32429	685560487	IWB54551	691356868	IWB61242	709552628	Group3_chr2A
QNSPK.gb_2A	NSPK	MEnv	chr2A	111.2	9.248	20.44	-0.8573	107.575	114.825	IWB32429	685560487	IWB54551	691356868	IWB61242	709552628	Group3_chr2A
QNSPK.gb_2A	NSPK	F19	chr2A	111.2	7.42661	18.1455	-0.845703	107.117	115.283	IWB32429	685560487	IWB54551	691356868	IWB11193	716162068	Group3_chr2A
QNSPK.gb_2A	NSPK	F21	chr2A	111.2	4.3361	11.4104	-0.695773	104.707	117.693	IWB32429	685560487	IWB54551	691356868	IWA3940	719483764	Group3_chr2A
QNSPK.gb_2A	NSPK	F20	chr2A	111.2	4.46632	11.2237	-0.608575	104.599	117.801	IWB32429	685560487	IWB54551	691356868	IWA3940	719483764	Group3_chr2A
QSPL.gb_2A	SPL	P20	chr2A	121.8	4.9349	11.8209	-0.191777	115.532	128.068	IWB54273	718928766	IWA1960	726064385	IWA2938	732717486	Group3_chr2A
QSD.gb_2A	SD	F20	chr2A	111.2	4.67022	12.3157	-0.0754269	105.184	117.216	IWB32429	685560487	IWB54551	691356868	IWA3940	719483764	Group3_chr2A
QSPK.gb_2A	SPK	F21	chr2A	111.2	6.21913	16.6244	-0.871164	106.743	115.657	IWB32429	685560487	IWB54551	691356868	IWB11193	716162068	Group3_chr2A
QSPK.gb_2A	SPK	F20	chr2A	111.2	7.85928	21.7243	-0.898043	107.789	114.611	IWB32429	685560487	IWB54551	691356868	IWB61242	709552628	Group3_chr2A
QSPK.gb_2A	SPK	MEnv	chr2A	111.2	11.246	26.142	-0.9795	108.366	114.034	IWB32429	685560487	IWB54551	691356868	IWB61242	709552628	Group3_chr2A
QSPK.gb_2A	SPK	F19	chr2A	111.2	13.2582	30.3326	-1.12387	108.757	113.643	IWB32429	685560487	IWB54551	691356868	IWB61242	709552628	Group3_chr2A
QSPW.gb_2A	SPW	P20	chr2A	112.5	3.65421	14.1857	-0.103164	107.277	117.723	IWB32429	685560487	IWB22458	700038768	IWA3940	719483764	Group3_chr2A
QSPK.gb_2A	SPK	P20	chr2A	111.2	15.7469	30.7355	-0.974583	108.789	113.611	IWB32429	685560487	IWB54551	691356868	IWB61242	709552628	Group3_chr2A
QHD.gb_2B	HD	F20	chr2B	46.4	8.06606	22.4959	1.61131	43.1065	49.6935	IWB25032	34737714	IWB41981	44403932	IWA1359	52565516	Group4_chr2B
QHD.gb_2B	HD	F21	chr2B	46.4	6.00982	22.2446	1.81105	43.0693	49.7307	IWB25032	34737714	IWB41981	44403932	IWA1359	52565516	Group4_chr2B
QHD.gb_2B	HD	MEnv	chr2B	46.4	9.488	26.154	1.855	43.5671	49.2329	IWB25032	34737714	IWB41981	44403932	IWA1359	52565516	Group4_chr2B
QHD.gb_2B	HD	F19	chr2B	46.4	8.70357	27.4848	2.39591	43.7043	49.0957	IWA7799	38607001	IWB41981	44403932	IWA1359	52565516	Group4_chr2B
QFRT.gb_3A	FRT	F20	chr3A	165.7	5.13668	11.3914	-0.109578	159.196	172.204	IWB69601	709163212	IWB43831	717730148	IWA891	725686368
QFRT.gb_3B	FRT	F21	chr3B	57.3	5.19572	14.8388	-0.154367	52.3069	62.2931	IWB45092	175309354	IWB41807	423382478	IWB11682	469120093
QSPL.gb_3B	SPL	P20	chr3B	109	3.57825	8.3242	-0.166384	100.099	117.901	IWB11501	663038802	IWB26853	693194740	IWA1548	740009989	Group5_chr3B
QSPL.gb_3B	SPL	MEnv	chr3B	109	4.131	11.62	-0.21447	102.624	115.376	IWB25495	675968918	IWB26853	693194740	IWB50871	734567278	Group5_chr3B
QSPL.gb_3B	SPL	F19	chr3B	109	4.71238	14.7489	-0.276862	103.977	114.023	IWB7617	679080753	IWB26853	693194740	IWB25336	735239390	Group5_chr3B
QFRT.gb_4A.1	FRT	F19	chr4A	0	6.50596	16.5276	-0.142294	0	4.48287	IWB52137	262144	IWB19265	1010336	IWB8337	7161489	Group6_chr4A
QFRT.gb_4A.1	FRT	MEnv	chr4A	0	4.63	11.64	-0.1289	0	6.3652	IWB52137	262144	IWB19265	1010336	IWB8337	7161489	Group6_chr4A
QNFRT.gb_4A.1	NFRT	F19	chr4A	0	4.6638	12.3958	-0.106338	0	5.97707	IWB52137	262144	IWB19265	1010336	IWB8337	7161489	Group6_chr4A
QSPL.gb_4A.1	SPL	F20	chr4A	41.9	3.94685	11.5644	0.211365	35.4932	48.3068	IWB34919	39833791	IWA3308	88066274	IWB71180	257260208	Group7_chr4A
QSPL.gb_4A.1	SPL	P20	chr4A	41.9	6.84911	17.105	0.254481	37.5685	46.2315	IWA7521	59477805	IWA3308	88066274	IWB24852	143327120	Group7_chr4A
QFRT.gb_4A.2	FRT	F20	chr4A	68.2	5.45747	12.1874	-0.113963	62.1207	74.2793	IWB25985	571155821	IWA7346	577156899	IWA2460	586307380	Group8_chr4A
QNFRT.gb_4A.2	NFRT	F20	chr4A	68.9	3.51734	10.8289	-0.0900194	62.058	75.742	IWB25985	571155821	IWB29546	577398312	IWA4199	589331739	Group8_chr4A
QSPL.gb_4A.2	SPL	MEnv	chr4A	102	5.647	16.42	0.25292	97.4878	106.512	IWA3758	611979291	IWB43658	620511152	IWB88	635190358	Group9_chr4A
QNSPK.gb_4A	NSPK	F21	chr4A	102	5.28089	17.1129	0.294322	97.6705	106.33	IWA3758	611979291	IWB43658	620511152	IWB88	635190358	Group9_chr4A
QSPL.gb_4A.2	SPL	F19	chr4A	105.2	5.06439	15.9719	0.285672	100.561	109.839	IWB42362	615632386	IWB58891	626907174	IWB1566	637373639	Group9_chr4A
QSD.gb_4A	SD	F19	chr4A	106.5	3.62709	11.7417	-0.0810259	100.19	112.81	IWB42362	615632386	IWB88	635190358	IWB57145	645418816	Group9_chr4A
QSD.gb_4A	SD	P20	chr4A	109	5.66267	17.7189	-0.0703236	104.819	113.181	IWB58891	626907174	IWB68425	636822157	IWB57145	645418816	Group9_chr4A
QFRT.gb_4B	FRT	F21	chr4B	32.2	4.20447	11.7532	-0.133504	25.8961	38.5039	IWB7508	30278620	IWB72801	41570898	IWB27677	57798170
QSPK.gb_4B	SPK	P20	chr4B	65.6	3.93605	5.89915	0.437678	53.0404	78.1596	IWB9392	418863751	IWB71248	528901924	IWB23554	611769088
QFRT.gb_5A	FRT	F19	chr5A	136.9	3.76106	9.00246	-0.104151	128.67	145.13	IWB8003	527515679	IWB72283	540283648	IWB74800	557663759	Group10_chr5A
QNFRT.gb_5A	NFRT	F19	chr5A	136.9	4.05095	10.6256	-0.097326	129.927	143.873	IWB28952	529441182	IWB72283	540283648	IWB74800	557663759	Group10_chr5A
QSD.gb_5A.1	SD	P20	chr5A	152.8	7.25058	23.4895	-0.0812318	149.646	155.954	IWB66619	560518361	IWA7044	571709812	IWB71377	583626661
QSPK.gb_5A	SPK	F20	chr5A	161.4	3.53356	8.88972	-0.595702	153.066	169.734	IWA582	578511465	IWB72900	604102352	IWB61152	620904708	Group11_chr5A
QNSPK.gb_5A	NSPK	F21	chr5A	161.4	3.5531	9.19379	-0.651741	153.341	169.459	IWA582	578511465	IWB72900	604102352	IWB61152	620904708	Group11_chr5A
QSPK.gb_5A	SPK	MEnv	chr5A	161.4	4.91	9.921	-0.6257	153.932	168.868	IWA582	578511465	IWB72900	604102352	IWB61152	620904708	Group11_chr5A
QSPK.gb_5A	SPK	P20	chr5A	164.8	5.07056	7.78795	-0.524509	155.286	174.314	IWB71377	583626661	IWB26672	616063915	IWB71794	629684215	Group11_chr5A
QNSPK.gb_5A	NSPK	P20	chr5A	161.4	6.42462	12.2289	-0.674967	155.341	167.459	IWB71377	583626661	IWB72900	604102352	IWB61152	620904708	Group11_chr5A
QSPK.gb_5A	SPK	F19	chr5A	166.1	4.05461	7.56251	-0.575236	156.303	175.897	IWB70049	586608982	IWB36379	619374282	IWB71794	629684215	Group11_chr5A
QNSPK.gb_5A	NSPK	F19	chr5A	161.4	6.38652	15.2522	-0.804007	156.542	166.258	IWB70049	586608982	IWB72900	604102352	IWB61152	620904708	Group11_chr5A
QNSPK.gb_5A	NSPK	MEnv	chr5A	161.4	7.606	16.21	-0.7917	156.829	165.971	IWB70049	586608982	IWB72900	604102352	IWB61152	620904708	Group11_chr5A
QSD.gb_5A.2	SD	F19	chr5A	161.4	5.35311	17.9871	-0.100957	157.281	165.519	IWB70049	586608982	IWB72900	604102352	IWB61152	620904708	Group11_chr5A
QSD.gb_5A.2	SD	F20	chr5A	161.4	5.71169	21.268	-0.110861	157.916	164.884	IWB70049	586608982	IWB72900	604102352	IWB61152	620904708	Group11_chr5A
QSD.gb_5A.2	SD	MEnv	chr5A	160.1	7.56054	27.1322	-0.12465	158.669	164.131	IWB70049	586608982	IWB73483	603477060	IWB61152	620904708	Group11_chr5A
QNSPK.gb_5A	NSPK	F20	chr5A	161.4	10.9127	31.6127	-1.05183	159.056	163.744	IWB70049	586608982	IWB72900	604102352	IWB61152	620904708	Group11_chr5A
QSD.gb_5A.2	SD	F21	chr5A	161.4	10.9023	32.989	-0.124274	159.154	163.646	IWB70049	586608982	IWB72900	604102352	IWB61152	620904708	Group11_chr5A
QNSPK.gb_5B.1	NSPK	P20	chr5B	43.7	4.30502	7.82572	0.556771	34.2324	53.1676	IWA1965	59230249	IWB68577	292497647	IWB73018	405789573	Group12_chr5B
QSPK.gb_5B	SPK	P20	chr5B	43.7	5.93981	9.29705	0.578597	35.7307	51.6693	IWA1965	59230249	IWB68577	292497647	IWB73018	405789573	Group12_chr5B
QSPL.gb_5B.1	SPL	P20	chr5B	43.7	5.6897	13.854	0.230035	38.352	49.048	IWA1965	59230249	IWB68577	292497647	IWB68299	335611866	Group12_chr5B
QNSPK.gb_5B.2	NSPK	F20	chr5B	98.9	3.56845	8.79578	0.558467	90.4765	107.323	IWB34489	523696828	IWB73066	533458939	IWB72093	545137743	Group13_chr5B
QSPL.gb_5B.2	SPL	F20	chr5B	98.9	3.68017	10.7214	0.192834	91.9895	105.811	IWB34489	523696828	IWB73066	533458939	IWB72546	542901607	Group13_chr5B
QNFRT.gb_6A	NFRT	MEnv	chr6A	99.9	3.131	9.254	-0.10306	91.8936	107.906	IWB30129	530741137	IWB63290	557978038	IWB13131	571697912	Group14_chr6A
QFRT.gb_6A	FRT	P20	chr6A	99.9	3.92016	11.4542	-0.174571	93.4315	106.368	IWB13180	549680825	IWB63290	557978038	IWB73010	568418735	Group14_chr6A
QNFRT.gb_6A	NFRT	P20	chr6A	99.9	5.3996	16.1238	-0.184516	95.3049	104.495	IWB13325	554422547	IWB63290	557978038	IWB73010	568418735	Group14_chr6A
QSPW.gb_6B	SPW	MEnv	chr6B	67.1	5.052	17.79	-0.12597	62.9352	71.2648	IWA3632	263243301	IWB19685	448277898	IWA1857	479953772	Group15_chr6B
QSPL.gb_6B	SPL	F19	chr6B	78	4.13616	12.7855	-0.256322	72.2051	83.7949	IWB71871	470354912	IWB68462	529042239	IWB71888	567311087	Group15_chr6B
QNSPK.gb_6B	NSPK	F21	chr6B	78.6	5.67892	18.5625	0.305924	74.6086	82.5914	IWB23659	500156390	IWB72851	531532884	IWA5198	551412416	Group15_chr6B
QSPL.gb_6B	SPL	MEnv	chr6B	78.6	6.831	20.38	-0.28189	74.9645	82.2355	IWB23659	500156390	IWB72851	531532884	IWA5198	551412416	Group15_chr6B
QSPL.gb_6B	SPL	F20	chr6B	86.1	3.61868	10.5284	-0.187608	79.0628	93.1372	IWA6660	532595022	IWB51539	579817351	IWA634	629981235	Group15_chr6B
QNSPK.gb_7A	NSPK	P20	chr7A	148.1	6.80011	13.0504	-0.693261	142.423	153.777	IWB11909	663050355	IWB29518	665159695	IWB24348	675553277	Group16_chr7A
QNSPK.gb_7A	NSPK	F19	chr7A	148.8	5.25656	12.2484	-0.717881	142.751	154.849	IWB11909	663050355	IWB36250	671018715	IWB24348	675553277	Group16_chr7A
QNSPK.gb_7A	NSPK	F21	chr7A	148.1	5.96311	16.2553	-0.861552	143.542	152.658	IWB11909	663050355	IWB29518	665159695	IWB24348	675553277	Group16_chr7A
QNSPK.gb_7A	NSPK	MEnv	chr7A	148.8	7.087	14.93	-0.757	143.837	153.763	IWB11909	663050355	IWB36250	671018715	IWB24348	675553277	Group16_chr7A
QSPK.gb_7A	SPK	F19	chr7A	148.8	8.46752	17.3917	-0.867533	144.54	153.06	IWB7435	664362643	IWB36250	671018715	IWB24348	675553277	Group16_chr7A
QSPK.gb_7A	SPK	MEnv	chr7A	148.8	8.043	17.405	-0.8258	144.543	153.057	IWB7435	664362643	IWB36250	671018715	IWB24348	675553277	Group16_chr7A
QSPK.gb_7A	SPK	P20	chr7A	148.8	9.27045	15.6155	-0.718125	144.055	153.545	IWB7435	664362643	IWB36250	671018715	IWB24348	675553277	Group16_chr7A
QSPK.gb_7A	SPK	F20	chr7A	148.8	4.44213	11.3961	-0.67202	142.299	155.301	IWB11909	663050355	IWB36250	671018715	IWB24348	675553277	Group16_chr7A
QSPK.gb_7A	SPK	F21	chr7A	148.1	9.1022	25.9281	-1.07485	145.242	150.958	IWB7435	664362643	IWB29518	665159695	IWB23034	673518638	Group16_chr7A
QHD.gb_7B	HD	F19	chr7B	39.9	3.66157	10.3574	1.42092	32.7466	47.0534	IWB40092	64903547	IWB3173	89972541	IWA6414	115165915	Group17_chr7B
QSPK.gb_7B	SPK	F19	chr7B	48.1	4.32083	8.10541	0.576757	38.9591	57.2409	IWB33883	81343876	IWB5043	118609052	IWB25426	373687177	Group17_chr7B
QSPK.gb_7B	SPK	F21	chr7B	48.1	3.71769	9.41374	0.65316	40.2295	55.9705	IWB3173	89972541	IWB5043	118609052	IWB48336	255100108	Group17_chr7B
QHD.gb_7B	HD	F20	chr7B	54.5	3.91633	9.97748	1.03894	47.0742	61.9258	IWB59235	112662404	IWB33246	227035721	IWB72336	414552030	Group17_chr7B
QHD.gb_7B	HD	MEnv	chr7B	54.5	4.136	10.14	1.1193	47.1932	61.8068	IWB59235	112662404	IWB33246	227035721	IWB72336	414552030	Group17_chr7B
Trait acronyms: FRT stands for total floret number, NFRT for net floret number, SPK for total spikelet number, NSPK for net spikelet number, SPW for spike weight, SD for spike density, SPL for spike length and HD for heading date.
Environments abbreviations: F19, F20 and F21 for Fiorenzuola d’Arda field experiment, P20 for Pisa field trial in 2020 and MEnv for multi-environment data analysis.

## Sheet: Table S7
Supplementary Table 7. Schematic summary of overlapping QTL/regions found in our work and Valladares et al., 2023
Shared regions		QTL_Name	Trait	ENV	Chr	Peak (cM)	Additive_effect	Left marker position (bp)	Peak marker position (bp)	Marker right position (bp)	Regions described in the manuscript
1	This work	QHD.gb_2A	HD	MEnv	2A	39	1.067	29526459	38336159	48258672
1	This work	QHD.gb_2A	HD	F20	2A	39	1.08841	29526459	38336159	48258672
1	Valladares er al., 2023	QHD_2A	HD	Across_env	2A	34.9	1.8816	29623864	34130605	35711842
1	Valladares er al., 2023	QHD_2A	HD	Bologna 2014	2A	34.9	4.0546	29623864	34130605	35711842
1	Valladares er al., 2023	QHD_2A	HD	Fiorenzuola 2015	2A	35.6	1.0973	29623864	34130605	40012982
1	Valladares er al., 2023	QFC_2A	FC	Fiorenzuola 2020	2A	43.4	-0.012865	34130605	40012982	48258672
1	Valladares er al., 2023	QWL_2A	WL	Fiorenzuola 2020	2A	43.4	-0.00972	34130605	40012982	57941378
2	This work	QFRT.gb_2A.1	FRT	P20	2A	74.1	-0.237989	191002867	521040390	569874560
2	This work	QNFRT.gb_2A	NFRT	P20	2A	74.1	-0.18763	191002867	521040390	569874560
2	This work	QFRT.gb_2A.1	FRT	MEnv	2A	69	-0.16429	126517436	348358691	514318184
2	This work	QNFRT.gb_2A	NFRT	F21	2A	68.4	-0.164183	126517436	198326156	509952863
2	This work	QFRT.gb_2A.1	FRT	F19	2A	70.3	-0.159661	137712427	452609512	536453000
2	This work	QNFRT.gb_2A	NFRT	MEnv	2A	74.1	-0.15923	191002867	521040390	569874560
2	This work	QFRT.gb_2A.1	FRT	F20	2A	70.3	-0.150254	137712427	452609512	536453000
2	This work	QFRT.gb_2A.2	FRT	F21	2A	86.6	-0.137981	577683191	603597766	603597766
2	This work	QNFRT.gb_2A	NFRT	F20	2A	70.3	-0.13147	137712428	452609512	536453001
2	This work	QNFRT.gb_2A	NFRT	F19	2A	70.3	-0.130695	137712428	452609512	536453001
2	Valladares er al., 2023	QL_2A	L	Bologna 2014	2A	83.1	0.14567	521040390	586646665	603597766
2	Valladares er al., 2023	QL_2A	L	Valenzano 2013	2A	78.2	0.16005	509952863	568233447	596876477
3	This work	QSPK.gb_2A	SPK	F19	2A	111.2	-1.12387	685560487	691356868	709552628	x
3	This work	QSPK.gb_2A	SPK	MEnv	2A	111.2	-0.9795	685560487	691356868	709552628	x
3	This work	QSPK.gb_2A	SPK	P20	2A	111.2	-0.974583	685560487	691356868	709552628	x
3	This work	QSPK.gb_2A	SPK	F20	2A	111.2	-0.898043	685560487	691356868	709552628	x
3	This work	QNSPK.gb_2A	NSPK	P20	2A	111.2	-0.882415	685560487	691356868	709552628	x
3	This work	QSPK.gb_2A	SPK	F21	2A	111.2	-0.871164	685560487	691356868	716162068	x
3	This work	QNSPK.gb_2A	NSPK	MEnv	2A	111.2	-0.8573	685560487	691356868	709552628	x
3	This work	QNSPK.gb_2A	NSPK	F19	2A	111.2	-0.845703	685560487	691356868	716162068	x
3	This work	QNSPK.gb_2A	NSPK	F21	2A	111.2	-0.695773	685560487	691356868	719483764	x
3	This work	QNSPK.gb_2A	NSPK	F20	2A	111.2	-0.608575	685560487	691356868	719483764	x
3	This work	QSPL.gb_2A	SPL	P20	2A	121.8	-0.191777	718928766	726064385	732717486	x
3	This work	QSPW.gb_2A	SPW	P20	2A	112.5	-0.103164	685560487	700038768	719483764	x
3	This work	QSD.gb_2A	SD	F20	2A	111.2	-0.0754269	685560487	691356868	719483764	x
3	Valladares er al., 2023	QP_2A	P	Valenzano 2013	2A	111.2	0.27357	603597766	685562559	719483764	x
3	Valladares er al., 2023	QA_2A	A	Valenzano 2013	2A	111.2	0.4106	603597766	685562559	719483764	x
4	Valladares er al., 2023	QW_2B	W	Fiorenzuola 2020	2B	31.2	-0.05811	19752126	28602110	33369308	x
4	Valladares er al., 2023	QFC_2B	FC	Across_env	2B	43.2	-0.009923	30118033	37575274	65812169	x
4	Valladares er al., 2023	QHD_2B	HD	Bologna 2014	2B	43.2	-0.008826	28602136	44403932	100057526	x
4	Valladares er al., 2023	QFC_2B	FC	Valenzano 2013	2B	43.2	0.27164	30118033	37575274	65812169	x
4	Valladares er al., 2023	QHD_2B	HD	Fiorenzuola 2015	2B	46.4	1.163	33369398	44403932	65812169	x
4	Valladares er al., 2023	QHD_2B	HD	Across_env	2B	46.4	1.2866	33369398	44403932	65812169	x
4	Valladares er al., 2023	QP_2B	P	Valenzano 2013	2B	46.4	1.3747	31661087	37575274	60239434	x
4	This work	QHD.gb_2B	HD	F20	2B	46.4	1.61131	34737714	44403932	52565516	x
4	This work	QHD.gb_2B	HD	F21	2B	46.4	1.81105	34737714	44403932	52565516	x
4	This work	QHD.gb_2B	HD	MEnv	2B	46.4	1.855	34737714	44403932	52565516	x
4	This work	QHD.gb_2B	HD	F19	2B	46.4	2.39591	38607001	44403932	52565516	x
4	Valladares er al., 2023	QHD_2B	HD	Fiorenzuola 2020	2B	46.4	2.5108	41084912	44403932	52565516	x
5	Valladares er al., 2023	QTKW_3B	TKW	Fiorenzuola 2015	3B	114.3	-2.175	691311414	720477550	742244714	x
5	Valladares er al., 2023	QA_3B	A	Fiorenzuola 2015	3B	114.3	-0.5218	680173020	720477550	742244714	x
5	Valladares er al., 2023	QA_3B	A	Across_env	3B	114.3	-0.3603	680173020	720477550	742244714	x
5	This work	QSPL.gb_3B	SPL	F19	3B	109	-0.276862	679080753	693194740	735239390	x
5	This work	QSPL.gb_3B	SPL	MEnv	3B	109	-0.21447	675968918	693194740	734567278	x
5	This work	QSPL.gb_3B	SPL	P20	3B	109	-0.166384	663038802	693194740	740009989	x
6	Valladares er al., 2023	QA_4A	A	Bologna 2014	4A	22.7	0.6254	11946821	24056083	36393521	x
6	This work	QSPL.gb_4A.1	SPL	F20	4A	41.9	0.211365	39833791	88066274	257260208	x
6	This work	QSPL.gb_4A.1	SPL	P20	4A	41.9	0.254481	59477805	88066274	143327120	x
7	This work	QSD.gb_4A	SD	F19	4A	106.5	-0.0810259	615632386	635190358	645418816	x
7	This work	QSD.gb_4A	SD	P20	4A	109	-0.0703236	626907174	636822157	645418816	x
7	This work	QSPL.gb_4A.2	SPL	MEnv	4A	102	0.25292	611979291	620511152	635190358	x
7	This work	QSPL.gb_4A.2	SPL	F19	4A	105.2	0.285672	615632386	626907174	637373639	x
7	This work	QNSPK.gb_4A	NSPK	F21	4A	102	0.294322	611979291	620511152	635190358	x
7	Valladares er al., 2023	QP_4A	P	Bologna 2014	4A	105.2	0.34832	611979291	630572666	637373639	x
8	Valladares er al., 2023	QTKW_4B.1	TKW	Fiorenzuola 2015	4B	21	1.9618	12573450	25926927	36326490	x
8	Valladares er al., 2023	QW_4B	W	Valenzano 2013	4B	21	0.05919	13407545	25926927	30278620	x
8	This work	QFRT.gb_4B	FRT	F21	4B	32.2	-0.133504	30278620	41570898	57798170	x
9	This work	QSPK.gb_4B	SPK	P20	4B	65.6	0.437678	418863751	528901924	611769088	x
9	Valladares er al., 2023	QTKW_4B.2	TKW	Fiorenzuola 2020	4B	63.4	1.8719	479967764	521547269	562464783	x
9	Valladares er al., 2023	QA_4B	A	Fiorenzuola 2020	4B	63.4	0.5806	485705797	521547269	534208574	x
9	Valladares er al., 2023	QL_4B	L	Fiorenzuola 2020	4B	63.4	0.1977	485705797	521547269	534208574	x
9	Valladares er al., 2023	QP_4B	P	Fiorenzuola 2020	4B	63.4	0.43601	485705797	521547269	534208574	x
10	Valladares er al., 2023	QHD_4B	HD	Bologna 2014	5A	124.4	1.7605	510713402	519579177	533658063
10	Valladares er al., 2023	QHD_4B	HD	Across_env	5A	124.4	1.0597	510713402	519579177	535104608
10	This work	QFRT.gb_5A	FRT	F19	5A	136.9	-0.104151	527515679	540283648	557663759
10	This work	QNFRT.gb_5A	NFRT	F19	5A	136.9	-0.097326	529441182	540283648	557663759
11	This work	QNSPK.gb_5A	NSPK	F20	5A	161.4	-1.05183	586608982	604102352	620904708	x
11	This work	QNSPK.gb_5A	NSPK	F19	5A	161.4	-0.804007	586608982	604102352	620904708	x
11	This work	QNSPK.gb_5A	NSPK	MEnv	5A	161.4	-0.7917	586608982	604102352	620904708	x
11	This work	QNSPK.gb_5A	NSPK	P20	5A	161.4	-0.674967	583626661	604102352	620904708	x
11	This work	QNSPK.gb_5A	NSPK	F21	5A	161.4	-0.651741	578511465	604102352	620904708	x
11	This work	QSPK.gb_5A	SPK	MEnv	5A	161.4	-0.6257	578511465	604102352	620904708	x
11	This work	QSPK.gb_5A	SPK	F20	5A	161.4	-0.595702	578511465	604102352	620904708	x
11	This work	QSPK.gb_5A	SPK	F19	5A	166.1	-0.575236	586608982	619374282	629684215	x
11	This work	QSPK.gb_5A	SPK	P20	5A	164.8	-0.524509	583626661	616063915	629684215	x
11	This work	QSD.gb_5A.2	SD	MEnv	5A	160.1	-0.12465	586608982	603477060	620904708	x
11	This work	QSD.gb_5A.2	SD	F21	5A	161.4	-0.124274	586608982	604102352	620904708	x
11	This work	QSD.gb_5A.2	SD	F20	5A	161.4	-0.110861	586608982	604102352	620904708	x
11	This work	QSD.gb_5A.2	SD	F19	5A	161.4	-0.100957	586608982	604102352	620904708	x
11	Valladares er al., 2023	QW_5A	W	Fiorenzuola 2015	5A	164.8	0.06	603477060	616063915	628946263	x
12	Valladares er al., 2023	QHD_5B	HD	Across_env	5B	85.2	1.108	478321925	507929809	531347807
12	Valladares er al., 2023	QHD_5B	HD	Fiorenzuola 2015	5B	85.2	1.166	480956283	507929809	523696828
12	This work	QSPL.gb_5B.2	SPL	F20	5B	98.9	0.192834	523696828	533458939	542901607
12	This work	QNSPK.gb_5B.2	NSPK	F20	5B	98.9	0.558467	523696828	533458939	545137743
13	Valladares er al., 2023	QTKW_6B	TKW	Bologna 2014	6B	67.1	-2.6412	263243301	448277399	470354912
13	Valladares er al., 2023	QTKW_6B	TKW	Fiorenzuola 2015	6B	66.5	-2.0156	218737644	439894702	505984993
13	Valladares er al., 2023	QTKW_6B	TKW	Across_env	6B	67.1	-1.4839	263243301	448277399	505984993
13	Valladares er al., 2023	QW_6B	W	Bologna 2014	6B	66.5	-0.8339	263243301	439894702	470354912
13	Valladares er al., 2023	QA_6B	A	Fiorenzuola 2015	6B	66.5	-0.5691	218737644	439894702	505984993
13	Valladares er al., 2023	QA_6B	A	Across_env	6B	66.5	-0.401	218737644	439894702	505984993
13	This work	QSPW.gb_6B	SPW	MEnv	6B	67.1	-0.12597	263243301	448277898	479953772
13	Valladares er al., 2023	QW_6B	W	Fiorenzuola 2015	6B	66.5	-0.08208	218737644	448277399	505984993
13	Valladares er al., 2023	QA_6B	A	Bologna 2014	6B	67.1	-0.05	263243301	439894702	470354912
13	This work	QSPL.gb_6B	SPL	MEnv	6B	78.6	-0.28189	500156390	531532884	551412416
13	This work	QSPL.gb_6B	SPL	F19	6B	78	-0.256322	470354912	529042239	567311087
13	This work	QSPL.gb_6B	SPL	F20	6B	86.1	-0.187608	532595022	579817351	629981235
13	This work	QNSPK.gb_6B	NSPK	F21	6B	78.6	0.305924	500156390	531532884	551412416
14	Valladares er al., 2023	QHD_7B	HD	Fiorenzuola 2020	7B	39.9	1.5653	64903547	89972541	105588020
14	This work	QHD.gb_7B	HD	F19	7B	39.9	1.42092	64903547	89972541	115165915
14	Valladares er al., 2023	QHD_7B	HD	Fiorenzuola 2015	7B	42.1	1.2407	71860122	91214358	112662404
14	Valladares er al., 2023	QHD_7B	HD	Bologna 2014	7B	48.1	1.5269	81343876	118267786	284835016
14	This work	QSPK.gb_7B	SPK	F19	7B	48.1	0.576757	81343876	118609052	373687177
14	This work	QSPK.gb_7B	SPK	F21	7B	48.1	0.65316	89972541	118609052	255100108
14	Valladares er al., 2023	QHD_7B	HD	Across_env	7B	48.1	1.2858	91214358	118267786	227035721
14	This work	QHD.gb_7B	HD	F20	7B	54.5	1.03894	112662404	227035721	414552030
14	This work	QHD.gb_7B	HD	MEnv	7B	54.5	1.1193	112662404	227035721	414552030
Trait acronyms: FRT stands for total floret number, NFRT for net floret number, SPK for total spikelet number, NSPK for net spikelet number, SPW for spike weight, SD for spike density, SPL for spike length , HD for heading date, L for length, W for width, FC for form coefficient, P for perimeter, A for area, WL for width to length ratio and TKW for thousand kernel weight.

## Sheet: Table S8
Supplementary Table 8. a) SNPs identified between MG5323 and Svevo in the genomic regions coding for known genes . b) Effect of SNPs identified
a)
Gene Id in Svevo v.1	Chinese Spring homologue genes (IWGSC RefSeqv1.1)	Known candidate genes	Chr	Svevo start	Svevo end	N° of SNPs identified in the gene sequence (including exons and introns)	N° of SNPs identified in CDS	N° of SNPs identified in the upstream region (2000bp upstream the gene start)	QTL Group	Traits associated to QTLs included the group
TRITD2Av1G019250	TraesCS2A02G081900	Ppd-A1	chr2A	36567124	36,570,283	3	2	3	1	HD
TRITD2Av1G058520	TraesCS2A02G174300	FUL-A3	chr2A	132462676	132479430	16		3	2	FRT, NFRT
TRITD2Av1G066050	TraesCS2A02G188500	HOX2	chr2A	151476083	151492870	39	1	14	2	FRT, NFRT
TRITD2Av1G096170	TraesCS2A02G232400	SPL13-2A	chr2A	234401307	234403594	1		11	2	FRT, NFRT
TRITD2Av1G147580	TraesCS2A02G261200	FUL-A2	chr2A	406720749	406,727,035	0		2	2	FRT, NFRT
TRITD2Av1G179620	TraesCS2A02G295400	TaCwi-A1	chr2A	501893554	501897261	8	4	0	2	FRT, NFRT
TRITD2Av1G254900	TraesCS2A02G443100	LEAFY-like-A	chr2A	689859292	689862836	0		0	3	SPK, NSPK, SPL, SD, SPW
TRITD3Bv1G239410	TraesCS3B02G470000	AGL33-B	chr3B	728685121	728716225	61		2	5	SPL
TRITD4Av1G000900	TraesCS4A02G002600	SVP-A3	chr4A	1697436	1711878	15		2	6	FRT, NFRT
TRITD4Av1G061390	TraesCS4A02G122500	PHYB-A	chr4A	152843147	152850503	0		0	7	SPL
TRITD4Av1G194310	TraesCS4A02G271300	TB1	chr4A	575449397	575450455	0		0	8	FRT, NFRT
TRITD4Av1G228450	TraesCS4A02G409200	CEN4-A	chr4A	640285641	640286627	0		5	9	SD, SPL, NSPK
TRITD5Av1G204500	TraesCS5A02G391300	PhyC-A	chr5A	548334083	548338280	0		3	10	NFRT, FRT
TRITD5Av1G204680	TraesCS5A02G391700	VRN-A1	chr5A	549152139	549156384	1		0	10	NFRT, FRT
TRITD5Av1G204770	TraesCS5A02G391800	AGLG1-A, SEP1-6A/PAP2	chr5A	549750933	549756521	3		1	10	NFRT, FRT
TRITD5Av1G231510	TraesCS5A02G473800	Q	chr5A	608792747	608796291	0		0	11	SD, SPK, NSPK
TRITD5Bv1G064080	TraesCS5B02G115100	TaAGL31-B	chr5B	183234497	183241376	2		0	12	SPL, NSPK, SPK
TRITD5Bv1G089480	TraesCS5B02G139800	TaFDL-B6	chr5B	263233450	263,235,555	0		0	12	SPL, NSPK, SPK
TRITD5Bv1G078820	TraesCS5B02G127600	CEN5-B	chr5B	232145556	232146421	0		0	12	SPL, NSPK, SPK
TRITD6Av1G192540	TraesCS6A02G313800	SVP-A1	chr6A	545019702	545029061	4	1	2	14	NFRT, FRT
TRITD6Av1G195200	TraesCS6A02G321400	KRP1-A	chr6A	550295342	550296360	1	1	1	14	NFRT, FRT
TRITD6Bv1G096950	TraesCS6B02G215300	TaGW2-B	chr6B	300791272	300,808,374	2		1	15	SPL, SPW, NSPK
TRITD6Bv1G151090	TraesCS6B02G286400	TaAGL6-B1	chr6B	493086107	493092887	0		0	15	SPL, SPW, NSPK
TRITD6Bv1G170830	TraesCS6B02G319500	CONSTANS-B2	chr6B	544189603	544193780	1		1	15	SPL, SPW, NSPK
TRITD6Bv1G174320	TraesCS6B02G327500	GS1a-6B	chr6B	553792326	553795571	3		7	15	SPL, SPW, NSPK
TRITD6Bv1G183600	TraesCS6B02G343900	SVP-B1	chr6B	582188787	582194745	3		5	15	SPL, SPW, NSPK
TRITD6Bv1G188320	TraesCS6B02G352100	KRP1-B	chr6B	594198541	594199854	1	1	2	15	SPL, SPW, NSPK
TRITD7Av1G253750	not available	WAPO-A1	chr7A	667361433	667362883	1	1	3	16	SPK, NSPK,
TRITD7Bv1G024970	TraesCS7B02G063400	TaSus1-7B	chr7B	68816729	68820810	1	1	0	17	HD, SPK
TRITD7Bv1G030760	TraesCS7B02G077100	KRP-B2	chr7B	86522205	86523383	2		1	17	HD, SPK
TRITD7Bv1G032180	TraesCS7B02G080300	SVP-B2	chr7B	89967599	89972957	5	1	4	17	HD, SPK
TRITD7Bv1G048090	TraesCS7B02G115300	TaGASR-B	chr7B	132870035	132870555	0		1	17	HD, SPK
TRITD7Bv1G049470	TraesCS7B02G118300	CONSTANS-B1	chr7B	136867586	136869964	3	3	1	17	HD, SPK
TRITD7Bv1G051020	TraesCS7B02G121800	NF-YB-B1	chr7B	141149573	141150475	0		0	17	HD, SPK
TRITD7Bv1G059730	TraesCS7B02G131900	TaTGW-7B	chr7B	168949495	168955358	5		1	17	HD, SPK
TRITD7Bv1G077250	TraesCS7B02G158600	SEP3-1B	chr7B	224244203	224249254	2		2	17	HD, SPK
TRITD7Bv1G083970	TraesCS7B02G168800	TaCYP78A16-B	chr7B	247988296	247990094	0		0	17	HD, SPK
TRITD7Bv1G129650	TraesCS7B02G225200	Ehd3-B	chr7B	409423355	409426351	0		0	17	HD, SPK
b)
Gene Name	Region	Chromosome	bp	Svevo	MG5323	Predicted variant type	Effect	Amminoacid Change
TRITD2Av1G019250	upstream	chr2A	36567331	C	T	splice_region_variant&intron_variant	LOW
TRITD2Av1G019250	upstream	chr2A	36568125	C	T	missense_variant	MODERATE
TRITD2Av1G019250	upstream	chr2A	36568152	C	T	missense_variant	MODERATE
TRITD2Av1G019250	Gene	chr2A	36567331	C	T	splice_region_variant&intron_variant	LOW
TRITD2Av1G019250	Gene	chr2A	36568125	C	T	missense_variant	MODERATE	Arg > Gln
TRITD2Av1G019250	Gene	chr2A	36568152	C	T	missense_variant	MODERATE	Gly > Asp
TRITD2Av1G058520	upstream	chr2A	132480785	A	C	upstream_gene_variant	MODIFIER
TRITD2Av1G058520	upstream	chr2A	132481151	C	T	upstream_gene_variant	MODIFIER
TRITD2Av1G058520	upstream	chr2A	132481232	T	C	upstream_gene_variant	MODIFIER
TRITD2Av1G058520	Gene	chr2A	132463215	T	C	intron_variant	MODIFIER
TRITD2Av1G058520	Gene	chr2A	132464662	G	A	intron_variant	MODIFIER
TRITD2Av1G058520	Gene	chr2A	132465241	C	T	upstream_gene_variant	MODIFIER
TRITD2Av1G058520	Gene	chr2A	132466395	C	G	upstream_gene_variant	MODIFIER
TRITD2Av1G058520	Gene	chr2A	132467678	G	A	upstream_gene_variant	MODIFIER
TRITD2Av1G058520	Gene	chr2A	132469461	T	C	upstream_gene_variant	MODIFIER
TRITD2Av1G058520	Gene	chr2A	132472512	A	G	intron_variant	MODIFIER
TRITD2Av1G058520	Gene	chr2A	132473042	T	C	intron_variant	MODIFIER
TRITD2Av1G058520	Gene	chr2A	132473362	T	C	intron_variant	MODIFIER
TRITD2Av1G058520	Gene	chr2A	132475886	A	G	intron_variant	MODIFIER
TRITD2Av1G058520	Gene	chr2A	132476435	G	A	intron_variant	MODIFIER
TRITD2Av1G058520	Gene	chr2A	132476776	T	C	intron_variant	MODIFIER
TRITD2Av1G058520	Gene	chr2A	132477884	G	A	intron_variant	MODIFIER
TRITD2Av1G058520	Gene	chr2A	132478303	C	G	intron_variant	MODIFIER
TRITD2Av1G058520	Gene	chr2A	132478800	G	A	intron_variant	MODIFIER
TRITD2Av1G058520	Gene	chr2A	132478805	G	A	intron_variant	MODIFIER
TRITD2Av1G066050	upstream	chr2A	151474740	C	T	upstream_gene_variant	MODIFIER
TRITD2Av1G066050	upstream	chr2A	151474852	A	G	upstream_gene_variant	MODIFIER
TRITD2Av1G066050	upstream	chr2A	151474915	G	C	upstream_gene_variant	MODIFIER
TRITD2Av1G066050	upstream	chr2A	151474986	C	T	upstream_gene_variant	MODIFIER
TRITD2Av1G066050	upstream	chr2A	151475092	G	A	upstream_gene_variant	MODIFIER
TRITD2Av1G066050	upstream	chr2A	151475105	G	A	upstream_gene_variant	MODIFIER
TRITD2Av1G066050	upstream	chr2A	151475182	T	C	upstream_gene_variant	MODIFIER
TRITD2Av1G066050	upstream	chr2A	151475305	A	G	upstream_gene_variant	MODIFIER
TRITD2Av1G066050	upstream	chr2A	151475311	G	T	upstream_gene_variant	MODIFIER
TRITD2Av1G066050	upstream	chr2A	151475391	A	G	upstream_gene_variant	MODIFIER
TRITD2Av1G066050	upstream	chr2A	151475627	A	G	upstream_gene_variant	MODIFIER
TRITD2Av1G066050	upstream	chr2A	151475649	T	C	upstream_gene_variant	MODIFIER
TRITD2Av1G066050	upstream	chr2A	151475659	G	A	upstream_gene_variant	MODIFIER
TRITD2Av1G066050	upstream	chr2A	151475672	G	A	upstream_gene_variant	MODIFIER
TRITD2Av1G066050	Gene	chr2A	151476340	C	G	intron_variant	MODIFIER
TRITD2Av1G066050	Gene	chr2A	151476495	G	T	intron_variant	MODIFIER
TRITD2Av1G066050	Gene	chr2A	151477443	A	G	intron_variant	MODIFIER
TRITD2Av1G066050	Gene	chr2A	151477449	C	T	intron_variant	MODIFIER
TRITD2Av1G066050	Gene	chr2A	151477466	A	G	intron_variant	MODIFIER
TRITD2Av1G066050	Gene	chr2A	151477627	A	T	intron_variant	MODIFIER
TRITD2Av1G066050	Gene	chr2A	151477634	T	A	intron_variant	MODIFIER
TRITD2Av1G066050	Gene	chr2A	151477663	G	A	intron_variant	MODIFIER
TRITD2Av1G066050	Gene	chr2A	151478136	A	G	intron_variant	MODIFIER
TRITD2Av1G066050	Gene	chr2A	151478499	C	T	intron_variant	MODIFIER
TRITD2Av1G066050	Gene	chr2A	151478530	T	C	intron_variant	MODIFIER
TRITD2Av1G066050	Gene	chr2A	151478554	C	T	intron_variant	MODIFIER
TRITD2Av1G066050	Gene	chr2A	151478699	A	G	intron_variant	MODIFIER
TRITD2Av1G066050	Gene	chr2A	151479508	G	A	upstream_gene_variant	MODIFIER
TRITD2Av1G066050	Gene	chr2A	151480195	A	G	upstream_gene_variant	MODIFIER
TRITD2Av1G066050	Gene	chr2A	151480367	C	T	upstream_gene_variant	MODIFIER
TRITD2Av1G066050	Gene	chr2A	151482056	G	A	upstream_gene_variant	MODIFIER
TRITD2Av1G066050	Gene	chr2A	151484787	G	C	missense_variant	MODERATE	Gly > Ala
TRITD2Av1G066050	Gene	chr2A	151485368	G	T	downstream_gene_variant	MODIFIER
TRITD2Av1G066050	Gene	chr2A	151485426	C	T	downstream_gene_variant	MODIFIER
TRITD2Av1G066050	Gene	chr2A	151485835	A	G	downstream_gene_variant	MODIFIER
TRITD2Av1G066050	Gene	chr2A	151485929	G	A	downstream_gene_variant	MODIFIER
TRITD2Av1G066050	Gene	chr2A	151486488	G	T	downstream_gene_variant	MODIFIER
TRITD2Av1G066050	Gene	chr2A	151486533	G	A	downstream_gene_variant	MODIFIER
TRITD2Av1G066050	Gene	chr2A	151486675	G	A	downstream_gene_variant	MODIFIER
TRITD2Av1G066050	Gene	chr2A	151486734	A	G	downstream_gene_variant	MODIFIER
TRITD2Av1G066050	Gene	chr2A	151486748	G	A	downstream_gene_variant	MODIFIER
TRITD2Av1G066050	Gene	chr2A	151486906	T	C	downstream_gene_variant	MODIFIER
TRITD2Av1G066050	Gene	chr2A	151487171	C	A	downstream_gene_variant	MODIFIER
TRITD2Av1G066050	Gene	chr2A	151487212	C	G	downstream_gene_variant	MODIFIER
TRITD2Av1G066050	Gene	chr2A	151487245	G	A	downstream_gene_variant	MODIFIER
TRITD2Av1G066050	Gene	chr2A	151487253	C	G	downstream_gene_variant	MODIFIER
TRITD2Av1G066050	Gene	chr2A	151487264	G	A	downstream_gene_variant	MODIFIER
TRITD2Av1G066050	Gene	chr2A	151487273	A	C	downstream_gene_variant	MODIFIER
TRITD2Av1G066050	Gene	chr2A	151487513	T	C	downstream_gene_variant	MODIFIER
TRITD2Av1G066050	Gene	chr2A	151487574	T	C	downstream_gene_variant	MODIFIER
TRITD2Av1G066050	Gene	chr2A	151487605	C	T	downstream_gene_variant	MODIFIER
TRITD2Av1G066050	Gene	chr2A	151488434	G	A	downstream_gene_variant	MODIFIER
TRITD2Av1G066050	Gene	chr2A	151489207	C	T	downstream_gene_variant	MODIFIER
TRITD2Av1G096170	upstream	chr2A	234399605	G	C	upstream_gene_variant	MODIFIER
TRITD2Av1G096170	upstream	chr2A	234399624	G	A	upstream_gene_variant	MODIFIER
TRITD2Av1G096170	upstream	chr2A	234399717	G	A	upstream_gene_variant	MODIFIER
TRITD2Av1G096170	upstream	chr2A	234399791	C	T	upstream_gene_variant	MODIFIER
TRITD2Av1G096170	upstream	chr2A	234399808	A	G	upstream_gene_variant	MODIFIER
TRITD2Av1G096170	upstream	chr2A	234400254	G	A	upstream_gene_variant	MODIFIER
TRITD2Av1G096170	upstream	chr2A	234400422	G	A	upstream_gene_variant	MODIFIER
TRITD2Av1G096170	upstream	chr2A	234400504	C	T	upstream_gene_variant	MODIFIER
TRITD2Av1G096170	upstream	chr2A	234400560	T	C	upstream_gene_variant	MODIFIER
TRITD2Av1G096170	upstream	chr2A	234400799	G	A	upstream_gene_variant	MODIFIER
TRITD2Av1G096170	upstream	chr2A	234400885	C	T	upstream_gene_variant	MODIFIER
TRITD2Av1G096170	Gene	chr2A	234402846	A	T	downstream_gene_variant	MODIFIER
TRITD2Av1G147580	upstream	chr2A	406727895	T	C	upstream_gene_variant	MODIFIER
TRITD2Av1G147580	upstream	chr2A	406728577	C	T	upstream_gene_variant	MODIFIER
TRITD2Av1G179620	Gene	chr2A	501893967	T	C	start_lost&splice_region_variant	HIGH
TRITD2Av1G179620	Gene	chr2A	501894271	G	T	upstream_gene_variant	MODIFIER
TRITD2Av1G179620	Gene	chr2A	501894477	T	G	upstream_gene_variant	MODIFIER
TRITD2Av1G179620	Gene	chr2A	501894900	C	T	synonymous_variant	LOW	Tyr > Tyr
TRITD2Av1G179620	Gene	chr2A	501896482	T	G	missense_variant	MODERATE	Asn > Lys
TRITD2Av1G179620	Gene	chr2A	501896600	T	G	missense_variant	MODERATE	Leu > Va
TRITD2Av1G179620	Gene	chr2A	501896964	T	C	splice_region_variant&intron_variant	LOW
TRITD2Av1G179620	Gene	chr2A	501897043	C	A	downstream_gene_variant	MODIFIER
TRITD3Bv1G239410	upstream	chr3B	728717350	A	G	upstream_gene_variant	MODIFIER
TRITD3Bv1G239410	upstream	chr3B	728717363	T	C	upstream_gene_variant	MODIFIER
TRITD3Bv1G239410	Gene	chr3B	728685773	T	C	upstream_gene_variant	MODIFIER
TRITD3Bv1G239410	Gene	chr3B	728686097	A	T	upstream_gene_variant	MODIFIER
TRITD3Bv1G239410	Gene	chr3B	728686874	C	A	upstream_gene_variant	MODIFIER
TRITD3Bv1G239410	Gene	chr3B	728688525	C	T	upstream_gene_variant	MODIFIER
TRITD3Bv1G239410	Gene	chr3B	728688626	C	T	upstream_gene_variant	MODIFIER
TRITD3Bv1G239410	Gene	chr3B	728688801	G	A	upstream_gene_variant	MODIFIER
TRITD3Bv1G239410	Gene	chr3B	728689057	C	T	upstream_gene_variant	MODIFIER
TRITD3Bv1G239410	Gene	chr3B	728689238	C	T	upstream_gene_variant	MODIFIER
TRITD3Bv1G239410	Gene	chr3B	728689551	C	T	upstream_gene_variant	MODIFIER
TRITD3Bv1G239410	Gene	chr3B	728689558	T	A	upstream_gene_variant	MODIFIER
TRITD3Bv1G239410	Gene	chr3B	728690077	T	G	intron_variant	MODIFIER
TRITD3Bv1G239410	Gene	chr3B	728690486	T	C	intron_variant	MODIFIER
TRITD3Bv1G239410	Gene	chr3B	728690520	T	A	intron_variant	MODIFIER
TRITD3Bv1G239410	Gene	chr3B	728690567	C	G	intron_variant	MODIFIER
TRITD3Bv1G239410	Gene	chr3B	728690747	A	G	intron_variant	MODIFIER
TRITD3Bv1G239410	Gene	chr3B	728690791	C	A	intron_variant	MODIFIER
TRITD3Bv1G239410	Gene	chr3B	728691079	T	C	intron_variant	MODIFIER
TRITD3Bv1G239410	Gene	chr3B	728692326	A	T	intron_variant	MODIFIER
TRITD3Bv1G239410	Gene	chr3B	728692386	C	T	intron_variant	MODIFIER
TRITD3Bv1G239410	Gene	chr3B	728692492	A	G	intron_variant	MODIFIER
TRITD3Bv1G239410	Gene	chr3B	728692892	A	G	intron_variant	MODIFIER
TRITD3Bv1G239410	Gene	chr3B	728694021	A	G	intron_variant	MODIFIER
TRITD3Bv1G239410	Gene	chr3B	728694114	T	C	intron_variant	MODIFIER
TRITD3Bv1G239410	Gene	chr3B	728695544	C	T	intron_variant	MODIFIER
TRITD3Bv1G239410	Gene	chr3B	728696084	T	C	intron_variant	MODIFIER
TRITD3Bv1G239410	Gene	chr3B	728697901	G	A	intron_variant	MODIFIER
TRITD3Bv1G239410	Gene	chr3B	728699921	T	C	intron_variant	MODIFIER
TRITD3Bv1G239410	Gene	chr3B	728699933	T	G	intron_variant	MODIFIER
TRITD3Bv1G239410	Gene	chr3B	728700246	G	C	intron_variant	MODIFIER
TRITD3Bv1G239410	Gene	chr3B	728700275	G	C	intron_variant	MODIFIER
TRITD3Bv1G239410	Gene	chr3B	728700308	G	T	intron_variant	MODIFIER
TRITD3Bv1G239410	Gene	chr3B	728700375	G	A	intron_variant	MODIFIER
TRITD3Bv1G239410	Gene	chr3B	728700685	A	G	intron_variant	MODIFIER
TRITD3Bv1G239410	Gene	chr3B	728701454	C	T	intron_variant	MODIFIER
TRITD3Bv1G239410	Gene	chr3B	728701500	T	C	intron_variant	MODIFIER
TRITD3Bv1G239410	Gene	chr3B	728701821	T	C	intron_variant	MODIFIER
TRITD3Bv1G239410	Gene	chr3B	728702077	C	T	intron_variant	MODIFIER
TRITD3Bv1G239410	Gene	chr3B	728702226	C	T	intron_variant	MODIFIER
TRITD3Bv1G239410	Gene	chr3B	728702410	C	T	intron_variant	MODIFIER
TRITD3Bv1G239410	Gene	chr3B	728702861	G	A	intron_variant	MODIFIER
TRITD3Bv1G239410	Gene	chr3B	728702900	C	T	intron_variant	MODIFIER
TRITD3Bv1G239410	Gene	chr3B	728702995	A	G	intron_variant	MODIFIER
TRITD3Bv1G239410	Gene	chr3B	728703188	G	A	intron_variant	MODIFIER
TRITD3Bv1G239410	Gene	chr3B	728703195	A	C	intron_variant	MODIFIER
TRITD3Bv1G239410	Gene	chr3B	728703938	G	A	intron_variant	MODIFIER
TRITD3Bv1G239410	Gene	chr3B	728703967	A	G	intron_variant	MODIFIER
TRITD3Bv1G239410	Gene	chr3B	728704186	C	T	intron_variant	MODIFIER
TRITD3Bv1G239410	Gene	chr3B	728704264	T	C	intron_variant	MODIFIER
TRITD3Bv1G239410	Gene	chr3B	728704817	C	T	intron_variant	MODIFIER
TRITD3Bv1G239410	Gene	chr3B	728705935	A	G	downstream_gene_variant	MODIFIER
TRITD3Bv1G239410	Gene	chr3B	728706009	G	A	downstream_gene_variant	MODIFIER
TRITD3Bv1G239410	Gene	chr3B	728712053	C	T	upstream_gene_variant	MODIFIER
TRITD3Bv1G239410	Gene	chr3B	728712132	G	T	upstream_gene_variant	MODIFIER
TRITD3Bv1G239410	Gene	chr3B	728712670	T	C	upstream_gene_variant	MODIFIER
TRITD3Bv1G239410	Gene	chr3B	728712726	C	A	upstream_gene_variant	MODIFIER
TRITD3Bv1G239410	Gene	chr3B	728713524	T	C	upstream_gene_variant	MODIFIER
TRITD3Bv1G239410	Gene	chr3B	728713803	G	A	upstream_gene_variant	MODIFIER
TRITD3Bv1G239410	Gene	chr3B	728713943	T	C	upstream_gene_variant	MODIFIER
TRITD3Bv1G239410	Gene	chr3B	728714406	G	A	upstream_gene_variant	MODIFIER
TRITD3Bv1G239410	Gene	chr3B	728714847	G	A	upstream_gene_variant	MODIFIER
TRITD3Bv1G239410	Gene	chr3B	728715501	T	G	intron_variant	MODIFIER
TRITD4Av1G000900	upstream	chr4A	1713663	A	G	upstream_gene_variant	MODIFIER
TRITD4Av1G000900	upstream	chr4A	1713725	G	T	upstream_gene_variant	MODIFIER
TRITD4Av1G000900	Gene	chr4A	1700409	G	A	upstream_gene_variant	MODIFIER
TRITD4Av1G000900	Gene	chr4A	1700450	A	T	upstream_gene_variant	MODIFIER
TRITD4Av1G000900	Gene	chr4A	1701520	T	G	upstream_gene_variant	MODIFIER
TRITD4Av1G000900	Gene	chr4A	1701566	C	T	upstream_gene_variant	MODIFIER
TRITD4Av1G000900	Gene	chr4A	1701894	C	T	upstream_gene_variant	MODIFIER
TRITD4Av1G000900	Gene	chr4A	1702146	C	A	upstream_gene_variant	MODIFIER
TRITD4Av1G000900	Gene	chr4A	1703074	A	G	downstream_gene_variant	MODIFIER
TRITD4Av1G000900	Gene	chr4A	1703570	C	T	downstream_gene_variant	MODIFIER
TRITD4Av1G000900	Gene	chr4A	1704552	T	A	downstream_gene_variant	MODIFIER
TRITD4Av1G000900	Gene	chr4A	1704960	A	G	downstream_gene_variant	MODIFIER
TRITD4Av1G000900	Gene	chr4A	1705594	A	G	downstream_gene_variant	MODIFIER
TRITD4Av1G000900	Gene	chr4A	1709597	A	G	intron_variant	MODIFIER
TRITD4Av1G000900	Gene	chr4A	1710492	A	G	intron_variant	MODIFIER
TRITD4Av1G000900	Gene	chr4A	1711070	T	C	intron_variant	MODIFIER
TRITD4Av1G000900	Gene	chr4A	1711470	G	A	intron_variant	MODIFIER
TRITD4Av1G228450	upstream	chr4A	640283680	T	C	upstream_gene_variant	MODIFIER
TRITD4Av1G228450	upstream	chr4A	640284908	T	C	upstream_gene_variant	MODIFIER
TRITD4Av1G228450	upstream	chr4A	640285059	G	A	upstream_gene_variant	MODIFIER
TRITD4Av1G228450	upstream	chr4A	640285238	G	T	upstream_gene_variant	MODIFIER
TRITD4Av1G228450	upstream	chr4A	640285399	A	T	upstream_gene_variant	MODIFIER
TRITD5Av1G204500	upstream	chr5A	548332653	T	C	upstream_gene_variant	MODIFIER
TRITD5Av1G204500	upstream	chr5A	548332837	G	C	upstream_gene_variant	MODIFIER
TRITD5Av1G204680	Gene	chr5A	549154499	C	T	downstream_gene_variant	MODIFIER
TRITD5Av1G204770	upstream	chr5A	549758356	C	A	upstream_gene_variant	MODIFIER
TRITD5Av1G204770	Gene	chr5A	549752960	G	A	intron_variant	MODIFIER
TRITD5Av1G204770	Gene	chr5A	549755026	C	G	intron_variant	MODIFIER
TRITD5Av1G204770	Gene	chr5A	549755497	T	G	intron_variant	MODIFIER
TRITD5Bv1G064080	Gene	chr5B	183237400	C	T	downstream_gene_variant	MODIFIER
TRITD5Bv1G064080	Gene	chr5B	183240239	T	C	downstream_gene_variant	MODIFIER
TRITD6Av1G192540	upstream	chr6A	545030170	A	G	upstream_gene_variant	MODIFIER
TRITD6Av1G192540	upstream	chr6A	545031062	C	A	upstream_gene_variant	MODIFIER
TRITD6Av1G192540	Gene	chr6A	545020245	A	T	downstream_gene_variant	MODIFIER
TRITD6Av1G192540	Gene	chr6A	545020280	A	G	downstream_gene_variant	MODIFIER
TRITD6Av1G192540	Gene	chr6A	545021161	G	A	missense_variant	MODERATE	Pro > Leu
TRITD6Av1G192540	Gene	chr6A	545021749	C	T	intron_variant	MODIFIER
TRITD6Av1G195200	upstream	chr6A	550297731	G	C	upstream_gene_variant	MODIFIER
TRITD6Av1G195200	Gene	chr6A	550295582	C	G	missense_variant	MODERATE	Arg > Ser
TRITD6Bv1G096950	upstream	chr6B	300809397	G	A	upstream_gene_variant	MODIFIER
TRITD6Bv1G096950	Gene	chr6B	300792412	C	T	upstream_gene_variant	MODIFIER
TRITD6Bv1G096950	Gene	chr6B	300798318	T	C	upstream_gene_variant	MODIFIER
TRITD6Bv1G170830	upstream	chr6B	544195420	G	A	synonymous_variant	LOW	Leu > Leu
TRITD6Bv1G170830	Gene	chr6B	544193258	G	C	upstream_gene_variant	MODIFIER
TRITD6Bv1G174320	upstream	chr6B	553795853	T	A	upstream_gene_variant	MODIFIER
TRITD6Bv1G174320	upstream	chr6B	553796742	C	T	upstream_gene_variant	MODIFIER
TRITD6Bv1G174320	upstream	chr6B	553796770	A	G	upstream_gene_variant	MODIFIER
TRITD6Bv1G174320	upstream	chr6B	553797356	G	A	upstream_gene_variant	MODIFIER
TRITD6Bv1G174320	upstream	chr6B	553797394	T	A	upstream_gene_variant	MODIFIER
TRITD6Bv1G174320	upstream	chr6B	553797437	G	A	upstream_gene_variant	MODIFIER
TRITD6Bv1G174320	upstream	chr6B	553797473	G	C	upstream_gene_variant	MODIFIER
TRITD6Bv1G174320	Gene	chr6B	553793540	C	G	upstream_gene_variant	MODIFIER
TRITD6Bv1G174320	Gene	chr6B	553794064	A	G	upstream_gene_variant	MODIFIER
TRITD6Bv1G174320	Gene	chr6B	553794074	A	G	upstream_gene_variant	MODIFIER
TRITD6Bv1G183600	upstream	chr6B	582195841	T	C	upstream_gene_variant	MODIFIER
TRITD6Bv1G183600	upstream	chr6B	582195928	T	A	upstream_gene_variant	MODIFIER
TRITD6Bv1G183600	upstream	chr6B	582195939	G	A	upstream_gene_variant	MODIFIER
TRITD6Bv1G183600	upstream	chr6B	582195954	G	C	upstream_gene_variant	MODIFIER
TRITD6Bv1G183600	upstream	chr6B	582195962	T	C	upstream_gene_variant	MODIFIER
TRITD6Bv1G183600	Gene	chr6B	582188963	C	T	downstream_gene_variant	MODIFIER
TRITD6Bv1G183600	Gene	chr6B	582189239	T	A	downstream_gene_variant	MODIFIER
TRITD6Bv1G183600	Gene	chr6B	582193327	C	T	upstream_gene_variant	MODIFIER
TRITD6Bv1G188320	upstream	chr6B	594200950	A	G	upstream_gene_variant	MODIFIER
TRITD6Bv1G188320	upstream	chr6B	594201318	T	G	upstream_gene_variant	MODIFIER
TRITD6Bv1G188320	Gene	chr6B	594199807	A	G	synonymous_variant	LOW	Ser > Ser
TRITD7Av1G253750	upstream	chr7A	667359540	T	C	upstream_gene_variant	MODIFIER
TRITD7Av1G253750	upstream	chr7A	667359546	G	A	upstream_gene_variant	MODIFIER
TRITD7Av1G253750	upstream	chr7A	667360047	G	A	upstream_gene_variant	MODIFIER
TRITD7Av1G253750	Gene	chr7A	667362710	A	G	missense_variant	MODERATE	Asn > Asp
TRITD7Bv1G024970	Gene	chr7B	68820725	T	C	missense_variant	MODERATE	Met > Thr
TRITD7Bv1G030760	upstream	chr7B	86524601	T	G	upstream_gene_variant	MODIFIER
TRITD7Bv1G030760	Gene	chr7B	86522706	G	A	upstream_gene_variant	MODIFIER
TRITD7Bv1G030760	Gene	chr7B	86522882	T	C	upstream_gene_variant	MODIFIER
TRITD7Bv1G032180	Gene	chr7B	89968113	C	T	upstream_gene_variant	MODIFIER
TRITD7Bv1G032180	upstream	chr7B	89965636	A	G	upstream_gene_variant	MODIFIER
TRITD7Bv1G032180	upstream	chr7B	89965733	T	C	upstream_gene_variant	MODIFIER
TRITD7Bv1G032180	upstream	chr7B	89966087	T	G	upstream_gene_variant	MODIFIER
TRITD7Bv1G032180	upstream	chr7B	89967377	G	A	upstream_gene_variant	MODIFIER
TRITD7Bv1G032180	Gene	chr7B	89968837	G	A	upstream_gene_variant	MODIFIER
TRITD7Bv1G032180	Gene	chr7B	89971833	T	A	downstream_gene_variant	MODIFIER
TRITD7Bv1G032180	Gene	chr7B	89971868	C	A	downstream_gene_variant	MODIFIER
TRITD7Bv1G032180	Gene	chr7B	89972586	T	G	missense_variant	MODERATE	Tyr > Asp
TRITD7Bv1G048090	upstream	chr7B	132871909	T	C	upstream_gene_variant	MODIFIER
TRITD7Bv1G049470	upstream	chr7B	136866692	A	G	upstream_gene_variant	MODIFIER
TRITD7Bv1G049470	Gene	chr7B	136868313	C	G	missense_variant	MODERATE	Ala > Gly
TRITD7Bv1G049470	Gene	chr7B	136868509	T	C	synonymous_variant	LOW	Tyr > Tyr
TRITD7Bv1G049470	Gene	chr7B	136869954	C	A	missense_variant	MODERATE	Pro > His
TRITD7Bv1G059730	upstream	chr7B	168948806	T	C	upstream_gene_variant	MODIFIER
TRITD7Bv1G059730	Gene	chr7B	168949865	A	C	downstream_gene_variant	MODIFIER
TRITD7Bv1G059730	Gene	chr7B	168951887	C	G	downstream_gene_variant	MODIFIER
TRITD7Bv1G059730	Gene	chr7B	168951966	T	G	downstream_gene_variant	MODIFIER
TRITD7Bv1G059730	Gene	chr7B	168953469	C	A	downstream_gene_variant	MODIFIER
TRITD7Bv1G059730	Gene	chr7B	168953743	C	G	downstream_gene_variant	MODIFIER
TRITD7Bv1G077250	upstream	chr7B	224242325	G	A	upstream_gene_variant	MODIFIER
TRITD7Bv1G077250	upstream	chr7B	224242555	G	A	upstream_gene_variant	MODIFIER
TRITD7Bv1G077250	Gene	chr7B	224245571	C	A	intron_variant	MODIFIER
TRITD7Bv1G077250	Gene	chr7B	224247778	G	C	intron_variant	MODIFIER

## Sheet: Table S9
Supplementary Table 9. Transcriptional profile, retrieved from the ExpVIP platform, of known yield related genes analysed. Tissue, phenological phase and gene name are reported. Transcript abundances are expressed in log2 (tpm). Data from Wheat Expression Browser (www.wheat-expression.com; accessed on 30 June 2023).
	TraesCS2A02G174300 (FUL-A3)	TraesCS2A02G188500 (HOX2)	TraesCS2A02G232400 (SPL13-2A)	TraesCS2A02G261200 (FUL-A2)	TraesCS2A02G295400 (TaCwi-A1)	TraesCS2A02G443100 (LEAFY-like-A)	TraesCS3B02G470000 (AGL33-B)	TraesCS4A02G002600 (SVP-A3)	TraesCS4A02G122500 (PHYB-A)	TraesCS4A02G271300 (TB1)	TraesCS4A02G409200 (CEN4-A)	TraesCS5A02G391300 (PhyC-A)	TraesCS5A02G391800 (AGLG1-A)	TraesCS5B02G115100 (TaAGL31-B)	TraesCS5B02G139800 (TaFDL-B6)	TraesCS5B02G127600 (CEN5-B)	TraesCS6A02G313800 (SVP-A1)	TraesCS6A02G321400 (KRP1-A)	TraesCS6B02G215300 (TaGW2-B)	TraesCS6B02G286400 (TaAGL6-B1)	TraesCS6B02G319500 (CONSTANS-B2)	TraesCS6B02G327500 (GS1a-6B)	TraesCS6B02G343900 (SVP-B1)	TraesCS6B02G352100 (KRP1-B)	TraesCS7B02G063400 (TaSus1-7B)	TraesCS7B02G077100 (KRP-B2)	TraesCS7B02G080300 (SVP-B2)	TraesCS7B02G115300 (TaGASR-B)	TraesCS7B02G118300 (CONSTANS-B1)	TraesCS7B02G121800 (NF-YB-B1)	TraesCS7B02G131900 (TaTGW-7B)	TraesCS7B02G158600 (SEP3-1B)	TraesCS7B02G168800 (TaCYP78A16-B)	TraesCS7B02G225200 (Ehd3-B)
grain, aleurone layer and starchy endosperm, reproductive, 30 dpa, none, aleurone layer and starchy endosperm(n=4)	0	0	0	0	0	0	0	0	0.159664	0	0	0.0040052	0	2.41287	0	0	2.5048	0	2.00969	0	0	2.96909	0.359245	0.731603	6.25632	0	0	0	0	0	2.47826	0	0	0
grain, aleurone layer, reproductive, 12 dpa, none, aleurone(n=3)	1.98411	0	0	0	1.57904	0	0.525578	0	0	0	0	0	0	4.31324	1.73492	0.225709	2.6192	0.521279	1.31157	4.53664	0	4.86376	3.12466	2.2412	4.92948	0	0	3.92089	0	1.09116	1.11679	6.3624	0	0
grain, aleurone layer, reproductive, 14 dpa, none, aleurone(n=1)	0	0	0	0	0	0	2.48373	0	1.03434	0	0	0.993064	0	3.11351	3.28338	0	2.9284	0.672932	2.52221	3.50564	0	2.31813	0.131759	3.22504	1.12879	2.07067	0	0	0	0	4.45012	0	0	0
grain, aleurone layer, reproductive, 20 dpa, none, aleurone(n=6)	0	0	0	0	0	0	0	0	0.842043	0	0	1.57108	0	2.15945	1.29631	0	2.16497	0	2.55231	0	0	2.52058	0	1.20266	2.57186	0	0	0	0	0	3.36274	0	0	0
grain, aleurone layer, reproductive, 6 dpa, none, aleurone(n=1)	5.36722	0	0	0	0	0	0	0	0	0	0	1.3785	0	2.00044	2.09526	0	2.61626	2.75987	2.31697	7.74434	0	0	0.539031	3.86716	6.85123	0	0	6.11379	0	0	2.32731	8.37114	0	0
grain, aleurone layer, reproductive, 9 dpa, none, aleurone(n=1)	6.5499	0	0	0	0	0	0	0.0888065	0	0	0	0.0907803	0	2.27948	3.04892	0	3.01631	2.55723	1.98617	7.72223	0	0.710085	1.43888	4.67003	6.98261	0	0	6.37721	0	2.21047	2.73574	8.75734	0	0
grain, embryo proper, reproductive, Dough, none, embryo(n=3)	0	0	0	0	0	0	1.62396	0	1.48883	0	0	4.0322	0	0.0832397	0.549061	1.24584	3.4104	0	4.42134	0	0	3.07522	4.31157	1.31422	3.87346	0	0	0	0	0	3.86012	1.58405	0.293584	0.587588
grain, endosperm, reproductive, Dough, none, endosperm(n=3)	0	0	0	0	0	0	0	0	0.206742	0	0	0.0674877	0	2.4222	0.81072	0	2.45148	0	1.79672	0	0	3.01389	3.09822	2.45207	6.62713	0	0	0	0	0	2.13057	2.33565	0	0
grain, grain, reproductive, 11 dpa, none, grain milk and soft dough(n=5)	0.536582	0.022107	0	0	1.82037	0	1.66593	0	0	0	0	0	0	2.81643	1.02204	0	1.91319	0	1.00114	2.86334	0	3.99195	2.72866	1.64861	5.79243	0	0	2.63208	0	0	0.737502	4.71018	0	0
grain, grain, reproductive, 14 dpa, none, grain milk and soft dough(n=2)	0	0	0	0	0	0	0	0	0	0	0	0	0	2.02539	0	0	1.66946	0	0.317061	0.584443	0	1.09629	0	0.864061	5.8176	0	0	0	0	0	0.56548	2.25713	0	0
grain, grain, reproductive, 15 dpa, none, grain milk and soft dough(n=28)	1.34656	0	0	0	1.23227	0	0	0	0.896707	0	0	0.972081	0	3.50919	1.6891	0.297121	2.82173	0.258378	1.47882	2.32968	0	3.8385	3.34605	2.78046	6.1395	0	0	0.691119	0	0	1.71073	5.66335	0	0
grain, grain, reproductive, 2 dpa, none, grain milk and soft dough(n=2)	2.93265	3.28218	2.03825	0	8.15045	0	0.832457	0	1.33752	0	0	1.35409	4.16201	6.12685	1.95736	0.322978	3.86973	1.90045	2.56587	2.41526	0	7.65402	3.46273	2.80198	6.70661	0	0	5.69164	0	0	2.47466	7.8049	0	1.24549
grain, grain, reproductive, 25 dpa, none, grain milk and soft dough(n=28)	0.312241	0	0	0	0.288108	0	0	0	0.889434	0	0	1.42094	0	3.40366	1.56943	0.17104	2.9932	0	2.54427	0.0757819	0	3.8034	3.49762	2.36285	5.24323	0	0	0	0	0	2.15846	4.98838	0	0
grain, grain, reproductive, 30 dpa, none, grain hard dough and ripening(n=2)	0	0	0	0	0	0	1.16395	0	2.03895	0	0	1.34732	0	0.368226	0	0	4.0054	0.266097	4.47521	3.47237	0	4.06093	1.66374	2.77554	3.11108	1.28611	0	0	0	0	3.00811	0	0	0.276556
grain, grain, reproductive, 35 dpa, none, grain hard dough and ripening(n=28)	0.094751	0	0	0	0	0	0	0	1.09342	0	0	1.75503	0	3.83986	1.16447	0	3.15406	0	3.46259	0	0	3.9673	3.59743	2.16613	4.77829	0	0	0	0	0	2.57764	4.64591	0	0
grain, grain, reproductive, 4-12 dpa, none, grain milk and soft dough(n=1)	1.0458	0	1.39875	0	6.00848	0	0	0	0.219165	0	0	0.228172	2.20958	3.53096	0.747826	0.628512	1.81972	0.514693	0.853429	1.78102	0	5.4769	2.29246	2.85141	5.88225	0	0	6.48362	0	0	0.611068	6.41337	0	0.148908
grain, grain, reproductive, Hard dough, none, grain hard dough and ripening(n=3)	0	0	0	0	0	0	1.49324	0	1.29203	0	0	3.13845	0	3.91788	1.28721	0.808303	2.93795	0	3.46903	0.502354	0	6.02918	3.96115	2.20129	6.53906	0	0	0	0	0	2.89991	5.63395	0	0
grain, grain, reproductive, milk grain stage, none, grain milk and soft dough(n=4)	2.00749	0	0	0	4.76982	0	0	0	1.08436	0	0	1.51476	2.22556	4.82989	2.44401	0.691626	3.39017	0.178323	2.10822	3.69615	0	6.09336	3.93335	2.10638	7.86889	0	0	5.53483	0	0.768343	2.46275	7.3613	0	0.367003
grain, grain, reproductive, Ripening, none, grain hard dough and ripening(n=3)	0	0	0	0	0	0	3.54722	0	2.14603	0	0	2.0394	0	2.16336	0.431202	0	3.27269	0	4.32796	0	0	4.60795	3.89871	1.06023	4.47565	0	0	0	0	0	2.48008	1.76388	0	0
grain, grain, reproductive, Soft dough, none, grain milk and soft dough(n=3)	0.647117	0	0	0	2.02169	0	0	0	0.785708	0	0	1.31677	0	3.87254	1.86569	0.65959	2.989	0	1.3509	2.64815	0	5.11217	3.62514	1.58555	7.41259	0	0	3.23348	0	0	2.46084	6.12409	0	0
grain, seed coat, reproductive, 12 dpa, none, seed coat(n=4)	2.03337	0	0	0	4.79643	0	2.78224	1.24081	0.864324	0	0	0.715445	3.44563	3.34599	2.47586	0.473589	3.47287	1.33321	1.7662	0.411794	0	7.76482	4.56417	3.17706	3.37174	0	0	7.2762	0	0	1.33838	8.28009	0	0
grain, seed coat, reproductive, 4 dpa, none, seed coat(n=1)	1.4421	0.157781	2.75188	0.939558	8.80082	0	0	0.85701	0.947816	0	0	0.362779	4.24485	3.17196	1.13346	0	3.02785	0.488494	0.00220564	1.35447	0	7.18689	3.42791	1.69546	3.1595	0	0	7.54483	0	0	0.919027	7.71665	0	0.0521794
grain, seed coat, reproductive, 8 dpa, none, seed coat(n=1)	0.510416	0	1.99207	0.536003	8.0265	0	0	2.79415	0.979608	0	0	1.22717	5.38889	3.75569	0.791564	0	3.87184	0.797428	1.66172	0.314685	0	7.61082	4.17957	2.6814	3.52532	0	0	7.70899	0	0.954621	0.883214	7.90415	0	0.525668
grain, starchy endosperm + seed coat, reproductive, 12 dpa, none, endosperm + seed coat(n=1)	1.54044	0	0	0	0.840612	0	0.707737	0	0	0	0	0	0.299139	3.44717	0.916263	0.749045	1.56647	0	0.600517	1.94326	0	3.40267	2.55644	2.48677	6.60779	0	0	4.09752	0	0.336523	1.46909	5.27319	0	0
grain, starchy endosperm + seed coat, reproductive, 4 dpa, none, endosperm + seed coat(n=1)	1.21638	0	2.90182	0.150794	7.82871	0	0.544169	0.636237	1.42737	0	0	0.550595	3.91918	4.61012	1.53434	0.975153	2.65671	0	1.68115	1.66102	0	6.36127	3.56671	1.39473	4.15412	0.39146	0	7.00203	0	0	0.142766	7.72405	0	0.891124
grain, starchy endosperm + seed coat, reproductive, 8 dpa, none, endosperm + seed coat(n=1)	2.12302	0	0	0.553233	6.01159	0	0	0	0.810715	0	0	0.329686	2.7508	4.11516	1.41139	0	3.35161	0.698138	2.43904	3.01873	0	5.89335	3.58609	1.53559	6.51262	0	0	6.72547	0	0	1.5678	7.07645	0	0.727668
grain, starchy endosperm, reproductive, 12 dpa, none, endosperm(n=3)	0	0	0	0	0	0	0	0	0	0	0	0	0	0.53217	0.349052	0	2.69301	0	0	0	0	0	3.29933	1.53481	6.45098	0	0	0.606167	0	0	0.829728	0.273339	0	0
grain, starchy endosperm, reproductive, 14 dpa, none, endosperm(n=1)	0	0	0	0	0	0	0	0	0	0	0	0	0	2.83154	0.865	0	4.14046	0	0.51661	0	0	0	3.94807	2.51976	6.98132	0	0	0	0	0	1.04697	0	0	0
grain, starchy endosperm, reproductive, 20 dpa, none, endosperm(n=4)	0	0	0	0	0	0	0	0	0	0	0	0	0	1.47477	0	0	1.87879	0	0.648965	0	0	0	0.133645	0.579525	6.9293	0	0	0	0	0	0.177098	0	0	0
grain, starchy endosperm, reproductive, 30 dpa, none, endosperm(n=4)	0	0	0	0	0	0	0	0	0	0	0	0	0	3.07035	0	0	2.13848	0	1.25625	0	0	1.1864	0.127321	1.14564	5.67558	0	0	0	0	0	0.791544	0	0	0
grain, starchy endosperm, reproductive, 6 dpa, none, endosperm(n=1)	0	0	0	0	0	0	0	0	0	0	0	0	0	0.859516	1.19889	0	4.63409	0.0773114	1.29784	0	0	0.373362	3.3153	2.43504	7.00224	0	0	5.65373	0	3.06079	1.55609	0.237233	0	0
grain, starchy endosperm, reproductive, 9 dpa, none, endosperm(n=1)	0	0	0	0	0	0	0	0	0	0	0	0	0	3.03932	1.65389	0	4.16757	0.35593	1.54104	0	0	0.299913	3.80064	3.20272	6.55986	0	0	1.85194	0	2.48344	1.95316	0	0	0
grain, transfer cells, reproductive, 20 dpa, none, transfer cells(n=4)	0	0	0	0	0	0	0	0	0	0	0	0	0	1.29546	0.527078	0	2.55418	0	1.35764	0	0	0.40995	0.474251	2.07777	6.38547	0	0	0	0	1.54791	1.22182	0.655844	0	0
grain, whole endosperm, reproductive, 10 dpa, none, endosperm(n=4)	0	0	0	0	0	0	0	0	0	0	0	0	0	2.89208	1.18689	0	2.64147	0	0.77295	0	0	0	0.540912	1.84729	8.64891	0	0	0.640093	0	2.06302	1.07483	0.306853	0	0
grain, whole endosperm, reproductive, 20 dpa, none, endosperm(n=4)	0	0	0	0	0	0	0	0	0	0	0	0	0	3.16676	0	0	2.3536	0	1.5316	0	0	1.91477	0	1.10282	5.87459	0	0	0	0	0	1.42883	0	0	0
leaves/shoots, coleoptile, seedling, 3 days , none, seedling aerial tissues(n=4)	0	0	0	0	3.85617	0	0	0.0653286	1.80835	0	0	4.44971	0	0	1.80142	0	4.41229	0.702522	1.68885	0	0	7.17722	5.28144	2.53584	4.59528	0	0	1.3762	2.44618	0	2.59657	0	0	0.509809
leaves/shoots, coleoptile, seedling, seedling stage, none, seedling aerial tissues(n=3)	0	0	0	0	2.65747	0	0	0.882187	2.60747	0	0	3.65638	0	0	2.16346	0	3.70904	1.42262	2.56782	0	0	5.87217	4.82326	3.2374	5.0561	0.497597	0	6.51238	0	0	3.58503	0	0.282357	1.46771
leaves/shoots, fifth leaf blade (senescence), reproductive, milk grain stage, none, leaf blades excl flag(n=3)	5.92589	0	0	5.65647	0	0	0	0.677536	2.61706	0	0	3.42026	0	0	3.06169	0.108078	4.46146	0	1.92375	0	0	8.06807	5.43527	1.50093	5.65113	0	1.88408	0	0	0	1.65381	0	2.89041	0.0108996
leaves/shoots, fifth leaf blade night (+0.25h) 22:15, reproductive, Flag leaf stage, none, leaf blades excl flag(n=3)	5.9816	0	1.18638	5.05985	2.10035	0	0	0.424175	2.37252	0	0	3.01894	0	0	2.68095	0.215573	4.3065	0	0.887655	0	0	4.92869	4.9766	0.904914	4.11356	0.827602	2.98246	0	0	0	1.78824	0	0	0.0246362
leaves/shoots, fifth leaf blade night (-0.25h) 21:45, reproductive, anthesis, none, leaf blades excl flag(n=3)	6.4595	0	0	5.52686	0	0	0	0.24532	3.17109	0	0	3.47902	0	0	3.33983	0	4.97197	0	1.76272	0	0	7.50178	5.41314	1.14612	5.35705	0.689248	2.98313	0	0	0	1.92716	0	1.79393	0.687992
leaves/shoots, fifth leaf blade night (-0.25h) 21:45, reproductive, Flag leaf stage, none, leaf blades excl flag(n=3)	5.12897	0	1.20243	4.41826	2.57541	0	0	0.38949	2.48887	0	0	2.85679	0	0	2.65211	0	4.40565	0	0.9553	0	0	5.01305	5.3888	1.18331	4.22927	0.194293	3.19058	0	0	0	1.45022	0	0.384122	0.426085
leaves/shoots, fifth leaf blade, reproductive, Ear emergence, none, leaf blades excl flag(n=3)	5.99832	0	0	5.68805	0	0	0	0.12946	2.36864	0	0	3.13146	0	0	2.7593	0	4.07965	0	1.37793	0	0	7.20328	4.96989	1.79382	4.58512	0.203377	1.68571	0	0	0	1.74264	0	3.48218	0.0573021
leaves/shoots, fifth leaf blade, reproductive, Flag leaf stage, none, leaf blades excl flag(n=3)	6.29122	0	0.154085	5.51108	2.44113	0	0	0.25034	2.06986	0	0	3.33644	0	0	3.14766	0	3.99168	0	1.52046	0	0	4.91089	5.12068	1.12283	4.74787	0.841034	2.66041	0	0	0	1.64788	0	2.72964	0.290678
leaves/shoots, fifth leaf blade, vegetative, fifth leaf stage, none, leaf blades excl flag(n=3)	3.8119	0	0.835822	3.36582	2.81898	0	0	2.0475	1.66977	0	0	3.33791	0	0	1.95978	0.221057	3.70325	0	1.18211	0	0	4.35117	4.55164	1.51911	4.28318	0.325861	2.8973	4.00456	0.0468165	0	1.42658	0	0.795772	0.273283
leaves/shoots, fifth leaf sheath, reproductive, Flag leaf stage, none, leaf sheaths excl flag(n=3)	5.3215	0	1.91594	5.23572	2.91467	0	0	4.81072	1.73088	0	2.12326	3.66052	0.282567	0	3.10115	2.5177	4.04811	0.840959	1.90835	0	0	6.70096	4.87722	2.04482	6.71446	0	5.30995	4.45331	0	0	2.61896	0	3.37857	0.569974
leaves/shoots, fifth leaf sheath, vegetative, fifth leaf stage, none, leaf sheaths excl flag(n=3)	3.95058	0	1.3875	3.20046	4.57209	0	0	5.21319	2.64841	0	0.423551	3.49853	0	0	1.47656	3.39366	4.62151	0.583548	2.55936	0	0	4.29647	4.98823	2.46013	5.87995	1.46066	4.62073	6.45268	0	0	2.40075	0	1.48098	2.50348
leaves/shoots, first leaf blade, seedling, seedling stage, none, seedling aerial tissues(n=3)	0	0	0	0	2.06028	0	0	0	1.93297	0	0	3.56886	0	0	1.67331	0	3.44364	0.165328	1.20491	0	0	5.13803	4.85362	2.48086	4.3238	0	0	4.66593	1.62662	0	2.08216	0	0.311383	0.469696
leaves/shoots, first leaf blade, vegetative, tillering stage, none, leaf blades excl flag(n=3)	0	0	0	0.0738713	0.706503	0	1.02028	1.38848	2.51323	0	0	3.98723	0	0	2.61849	0	4.45493	0	2.05197	0	0	6.84196	5.55041	1.84359	5.64356	0.367701	2.05295	0	0	0	2.03862	0	3.70093	0.777785
leaves/shoots, first leaf sheath, seedling, seedling stage, none, seedling aerial tissues(n=3)	0	0	0	0	4.64807	0	0.302181	3.41111	2.1228	0	0	3.62924	0	0	2.16197	0.262753	4.13415	1.22791	1.79882	0	0	5.64715	4.99475	2.94934	5.26423	0.0573204	3.70559	5.61546	1.05133	0	2.95889	0	3.19275	1.16821
leaves/shoots, first leaf sheath, vegetative, tillering stage, none, leaf sheaths excl flag(n=3)	0.446983	0	0	1.11618	3.51373	0	0	4.33536	2.31341	0	0	3.44261	0	0	2.33584	0	4.55553	2.19095	2.44048	0	0	7.93152	5.50147	2.07482	7.12141	0	5.7032	4.09967	0	0	3.02136	0	3.79063	0.0378156
leaves/shoots, flag leaf blade (senescence), reproductive, Dough, none, flag leaf blade(n=3)	6.121	0	0	6.17802	0	0	0	0	2.69388	0	0	3.21697	0.888016	0	3.29222	0	3.91433	0	1.76229	0	0	7.50064	5.1441	1.6719	5.50626	0.173486	1.96276	0	0	0	1.96249	0	1.97831	0
leaves/shoots, flag leaf blade (senescence), reproductive, Ripening, none, flag leaf blade(n=3)	5.46311	0	0	5.88555	0.0481143	0	0	0	2.5661	0	0	3.12511	0	0	3.24443	0	3.8547	0	1.93488	0	0	9.02604	5.14218	1.72159	4.77459	0	2.75655	0	0	0	1.9929	0	0.711013	0.360482
leaves/shoots, flag leaf blade night (+0.25h) 07:15, reproductive, Flag leaf stage, none, flag leaf blade(n=3)	5.88918	0	2.45901	4.82168	3.64909	0	0	0	1.81684	0	0	4.44892	0	0	2.63382	0	3.89467	0	0.971187	0	0	4.41482	4.8619	1.87868	4.76362	0.104632	1.99355	0.169171	0.0734684	0	0.570444	0	0	0
leaves/shoots, flag leaf blade night (-0.25h) 06:45, reproductive, anthesis, none, flag leaf blade(n=3)	7.14871	0	0	6.25382	0	0	0	0	2.55546	0	0	4.30215	0	0	3.13108	0	4.77445	0	2.61415	0	0	6.25387	5.68416	1.63027	4.61915	1.50309	2.70856	0	0	0	0.534523	0	0	0.157951
leaves/shoots, flag leaf blade night (-0.25h) 06:45, reproductive, Flag leaf stage, none, flag leaf blade(n=3)	6.09664	0	2.15852	5.1091	2.79683	0	0	0	1.65902	0	0	4.09826	0	0	2.61125	0	3.88953	0	1.0664	0	0	4.24114	4.97488	1.90705	3.74384	1.19624	2.14067	0	0	0	0	0	0	0
leaves/shoots, flag leaf blade, reproductive, 10 dpa, none, flag leaf blade(n=3)	6.52203	0	0	6.09718	0	0	0	0	2.49821	0	0	2.60749	0	0	2.78458	0	4.16604	0.0680434	1.49373	0	0	8.30965	5.17572	2.67709	4.30229	0.35585	3.28837	0	0	0	1.29889	0	1.95729	0
leaves/shoots, flag leaf blade, reproductive, 13 dpa, none, flag leaf blade(n=3)	6.57766	0	0	6.12118	0	0	0	0	2.75996	0	0	3.10001	0	0	3.22633	0	4.12762	0	1.65004	0	0	7.83943	5.12903	2.30798	4.40284	1.23213	3.12974	0	0	0	1.27965	0	1.44067	0.307133
leaves/shoots, flag leaf blade, reproductive, 15 dpa, none, flag leaf blade(n=3)	6.43066	0	0	6.14468	0.597092	0	0	0	2.57396	0	0	2.81568	0.00532477	0	3.60849	0	4.368	0.108879	1.38986	0	0	8.49055	5.47842	2.71406	4.01054	0.873965	3.74962	0	0	0	1.17454	0	1.08469	0.359589
leaves/shoots, flag leaf blade, reproductive, 17 dpa, none, flag leaf blade(n=3)	6.63311	0	0	6.19186	0.525786	0	0	0	2.62379	0	0	3.19851	0	0	3.31022	0	4.35758	0	1.61548	0	0	8.3065	5.34385	3.33303	4.33285	0.488292	3.23304	0	0	0	1.3243	0	0.266859	0.342184
leaves/shoots, flag leaf blade, reproductive, 19 dpa, none, flag leaf blade(n=3)	6.48908	0	0	6.02302	0.345674	0	0	0	2.70578	0	0	3.14999	0	0	3.55609	0	4.24144	0	1.69672	0	0	8.26191	5.17205	2.48207	4.4881	1.02767	3.2882	0	0	0	1.23589	0	0.72525	0.273591
leaves/shoots, flag leaf blade, reproductive, 21 dpa, none, flag leaf blade(n=3)	6.48284	0	0	5.8989	0.089226	0	0	0	2.77031	0	0	3.0736	0	0	3.36842	0	4.35856	0	1.46816	0	0	8.10448	5.18285	2.68356	4.21971	1.09594	3.14476	0	0	0	1.49437	0	0.301755	0.519696
leaves/shoots, flag leaf blade, reproductive, 23 dpa, none, flag leaf blade(n=3)	6.18403	0	0	6.08874	0	0	0	0	2.72277	0	0	3.53463	0	0	3.63898	0	4.53796	0.15739	1.64713	0	0	8.87581	5.34223	3.83226	5.17752	1.37119	3.50712	0	0	0	1.59121	0	0	0.479893
leaves/shoots, flag leaf blade, reproductive, 26 dpa, none, flag leaf blade(n=3)	6.01504	0	0	5.81634	0	0	0	0.0990873	2.40541	0	0	3.24352	0.143175	0	3.39249	0	4.63714	0.437206	1.70485	0	0	9.06445	5.48758	3.47707	4.84489	1.00712	3.76438	0	0	0	1.4297	0	0	0.723801
leaves/shoots, flag leaf blade, reproductive, 3 dpa, none, flag leaf blade(n=3)	6.57315	0	0	6.11955	0	0	0	0	2.43502	0	0	2.65475	0	0	3.09283	0	4.10539	0	1.28993	0	0	7.72887	4.91597	2.61487	3.86592	0	2.77137	0	0	0	1.23666	0	1.16757	0.151054
leaves/shoots, flag leaf blade, reproductive, 30% spike, none, flag leaf blade(n=3)	6.60948	0	0	6.43142	0.33197	0	0	0	2.50177	0	0	3.38663	0.548787	0	3.26485	0	3.70988	0	2.05693	0	0	5.83772	4.89536	1.74827	4.76987	0.607101	2.06827	0	0	0	1.54648	0	2.97438	0.473183
leaves/shoots, flag leaf blade, reproductive, 7 dpa, none, flag leaf blade(n=3)	6.42239	0	0	5.82487	0	0	0	0	2.3775	0	0	2.78882	0	0	3.27382	0	4.13737	0	1.23401	0	0	8.01719	5.11762	2.67852	4.04911	1.04004	2.91607	0	0	0	1.32353	0	0.78087	0
leaves/shoots, flag leaf blade, reproductive, Ear emergence, none, flag leaf blade(n=3)	6.45	0	0	6.30499	0	0	0	0	2.57579	0	0	3.20405	1.23219	0	3.01875	0	3.79708	0	1.66017	0	0	6.83166	4.82239	1.84313	4.56849	0.241848	1.82454	0	0	0	1.61637	0	2.82054	0.786153
leaves/shoots, flag leaf blade, reproductive, Flag leaf stage, none, flag leaf blade(n=3)	5.83973	0	1.6766	5.16311	2.81666	0	0	0	1.78047	0	0	3.32567	0	0	2.72982	0	3.16822	0	0.681413	0	0	4.32201	4.6195	1.06923	3.99765	0	1.62007	1.15735	0	0	1.33878	0	0.538788	0
leaves/shoots, flag leaf blade, reproductive, Full boot, none, flag leaf blade(n=3)	6.59654	0	0	6.33147	0.757535	0	0	0	2.31681	0	0	3.20125	1.5783	0	3.19712	0	3.49076	0	1.58253	0	0	4.85588	4.73065	1.40924	4.02695	0.533759	2.52792	0	0	0	1.40228	0	2.143	0.445122
leaves/shoots, flag leaf blade, reproductive, milk grain stage, none, flag leaf blade(n=3)	5.92588	0	0	5.70317	0	0	0	0	2.1021	0	0	2.69323	0	0	3.19357	0	4.13525	0	1.55746	0	0	8.06905	5.13761	1.73587	5.37848	0.358767	1.63473	0	0	0	1.74804	0	2.07371	0
leaves/shoots, flag leaf sheath, reproductive, 30% spike, none, flag leaf sheath(n=3)	6.41148	0	0.135124	6.49555	0	0	0	0	2.39175	0	0	3.08841	4.05761	0	3.21117	0	3.99316	0.500065	2.09143	0	0	7.21627	4.90399	2.16218	4.90448	0.141956	4.05121	0	0	0	1.96592	0	3.50987	0.404493
leaves/shoots, flag leaf sheath, reproductive, Ear emergence, none, flag leaf sheath(n=3)	6.25974	0	0	6.38492	0	0	0	0	2.28026	0	0	2.84881	3.49998	0	3.36362	0	4.57214	0.628926	1.80222	0	0	7.97714	5.31552	2.56415	5.23764	0	3.73642	0	0	0	1.88419	0	3.25853	0.119164
leaves/shoots, flag leaf sheath, reproductive, Full boot, none, flag leaf sheath(n=3)	6.23338	0	1.44323	6.10117	0.908221	0	0	0	1.90186	0	0	2.78327	3.98591	0	3.17496	0.5789	3.7126	0	1.40148	0	0	6.44785	4.73327	1.81891	4.67461	0	4.27723	0	0	0	1.83839	0	2.36924	0.0956513
leaves/shoots, flag leaf sheath, reproductive, milk grain stage, none, flag leaf sheath(n=3)	6.15567	0	0	6.26444	0	0	0	0	2.36647	0	0	2.67192	3.65096	0	3.1849	0	4.39871	1.17075	2.16807	0	0	8.31117	5.2635	2.07752	6.02841	0	3.97653	0	0	0	2.14775	0	3.20812	0
leaves/shoots, flag leaf, reproductive, 12 dpa, none, flag leaf(n=3)	5.62073	0	0	5.22483	0	0	0	0	1.7168	0	0	0.994025	0.349795	0	2.39445	0	3.41018	0	0.852553	0	0	7.79313	4.0414	1.9813	2.82671	1.19608	3.8555	0	0	0	0.0211924	0	1.76681	0.0646723
leaves/shoots, flag leaf, reproductive, 15 dpa, none, flag leaf(n=1)	5.47122	0	0	4.94134	0	0	0	0	2.54129	0	0	1.6294	2.93039	0	2.53238	0	4.44263	0	1.59424	0.29309	0	6.82624	2.62911	2.22659	4.08963	1.57379	2.20597	0	0	0	1.91729	0	1.13099	0.127937
leaves/shoots, flag leaf, reproductive, 25 dpa, none, flag leaf(n=1)	5.10123	0	0	5.102	0	0	0	0	1.72063	0	0	1.7639	1.36684	0	3.21144	0	4.23149	0.993334	1.99008	0.356142	0	6.23592	2.78248	4.74436	5.92478	1.74596	2.58886	0	0	0	1.78172	0	1.8161	0.397711
leaves/shoots, flag leaf, reproductive, 30 dpa, none, flag leaf(n=1)	4.18422	0	0	5.12385	0	0	0	0	1.97017	0	0	2.54391	0.435362	0	2.48668	0.106201	4.19926	0	2.31501	1.75464	0	8.69799	2.5198	2.67267	4.59957	0.405393	1.42511	0	0	0	1.92353	0	0.633701	0.0743588
leaves/shoots, flag leaf, reproductive, anthesis, none, flag leaf(n=1)	5.25853	0	0	4.77642	0	0	0	0	2.51392	0	0	1.20602	0	0	2.50843	0	4.06791	0	1.57416	1.41502	0	6.95554	2.02566	2.6796	4.10926	0.869295	0.692233	0	0	0	1.66817	0	2.101	0
leaves/shoots, flag leaf, reproductive, Ear emergence, none, flag leaf(n=1)	5.52498	0	0	4.86695	0	0	0	0	2.33308	0	0	1.53024	0.277033	0	2.84147	0	3.95466	0.0934655	1.58442	0.497689	0	6.4711	1.9154	2.81047	4.20501	0.889886	1.12558	0	0	0	1.34892	0	2.35848	0.0457896
leaves/shoots, fourth leaf, vegetative, seven leaf stage, none, leaf excl flag leaf(n=4)	2.51142	0	0.6866	1.17275	2.12509	0	3.01448	0	2.04994	0	0.710422	2.35232	0	0.607503	2.05156	0	4.08992	0.326989	1.25866	0.276576	0	5.65035	3.10837	2.70792	5.60947	0.773914	4.0464	4.94066	0	0	1.85047	0	1.75637	0.559431
leaves/shoots, Internode #2, reproductive, 30% spike, none, internode(n=3)	6.01401	0	1.9515	5.5575	0	0	0	5.44112	2.87554	0	1.20269	3.51384	0	0	3.94564	1.95325	4.71479	2.23794	2.81412	0	0	6.67233	5.42134	2.1602	8.63187	0	5.98461	0	0	0	3.07113	0	5.09396	0.389273
leaves/shoots, Internode #2, reproductive, Ear emergence, none, internode(n=3)	6.03537	0	0.485182	5.56913	0	0	0	4.73262	2.91816	0	0	3.18305	1.80181	0	3.74731	0.881811	4.37022	1.82638	2.20346	0	0	7.05503	5.10208	2.5167	7.86913	0	5.53473	0	0	0	2.74969	0	4.77564	0.498079
leaves/shoots, Internode #2, reproductive, milk grain stage, none, internode(n=2)	5.78507	0	0	5.14887	0	0	0	5.28758	2.81622	0	0	2.89856	0	0	3.49063	2.3341	4.66545	1.84475	2.5055	0	0	7.78303	5.4772	2.62607	7.40556	0	5.57877	0	0	0	3.14795	0	4.70405	0
leaves/shoots, leaf ligule, reproductive, Full boot, none, leaf ligule(n=3)	6.38099	0	1.38285	6.61097	2.87375	0	0	0	2.31012	0	2.10373	3.69235	3.79164	0	3.50007	0.676013	4.1833	0.800065	1.98973	0	0	7.00561	5.33262	2.98661	5.35386	0.909712	4.60955	7.96219	0	0	2.49674	0	3.01654	0.7187
leaves/shoots, leaf, reproductive, 2 dpa, none, flag leaf(n=2)	6.67895	0	0	6.11772	0	0	0	0	1.85846	0	0	2.25426	3.73403	0	2.07378	0	4.17451	0.488232	1.36082	0	0	6.66646	2.74482	3.18523	4.17435	0.255634	3.48957	0	0	0	1.52811	0	0.656753	0.0140181
leaves/shoots, leaf, seedling, 7 days, none, seedling aerial tissues(n=5)	0	0	0	0	3.26241	0	1.80522	1.58839	1.73073	0	0	3.39717	0	0	1.07601	0	4.07338	0	1.16844	0	0	6.15989	4.37814	1.95658	5.02388	1.78136	0	3.30169	1.29823	0	1.02444	0	2.87734	0.217584
leaves/shoots, leaf, seedling, 9 days, none, seedling aerial tissues(n=8)	0	0	0	0	1.26461	0	0	3.0117	2.05508	0	0	4.57879	0	0	1.92381	0	4.32948	1.25547	2.13485	0	0	6.14832	6.0663	1.81438	6.3191	0	2.59124	0.462793	0	0	1.41347	0	2.15349	0.211381
leaves/shoots, leaf, seedling, seedling stage, none, seedling aerial tissues(n=2)	0	0	0	0	4.18232	0	1.33926	0	1.66125	0	0	2.59621	0	0	0.47935	0	3.63696	0.52452	1.30716	4.45368	0	5.82415	1.87865	2.67911	3.50866	0.752847	0	4.46546	0	0	2.94439	0	0	1.4355
leaves/shoots, leaf, vegetative, 14 days, none, leaf excl flag leaf(n=5)	0	0	0	0	2.55735	0	4.44059	0	1.01712	0	0	3.54507	0	1.27829	2.39156	1.25027	4.38318	0.358489	1.25906	2.4774	0	5.67345	2.88477	2.66277	3.56881	2.13023	3.34806	1.71983	1.34366	0	0.783888	0	2.6198	0
leaves/shoots, leaf, vegetative, seven leaf stage, none, leaf excl flag leaf(n=1)	0	0	0	0	1.61363	0	5.32613	0	3.55475	0	0	4.29292	0	0	2.13075	0	4.95787	0.327998	2.51302	3.29179	0	5.23756	2.56234	1.75305	8.24914	0	4.19906	4.76438	0.0501464	0	3.89792	0	2.10669	1.7548
leaves/shoots, leaf, vegetative, three leaf stage, none, leaf excl flag leaf(n=15)	0	0	0	0	0.507314	0	3.87097	0	1.6167	0	0	2.5573	0	0	1.47018	0	4.13305	0.112281	1.39505	0	0	6.98134	4.24217	2.45661	5.95846	1.57512	3.22072	0	0.711523	0	1.44656	0	0	0
leaves/shoots, leaf, vegetative, tillering stage, none, leaf excl flag leaf(n=2)	0	0	0	0	3.4211	0	2.20677	0	1.37528	0	0	2.8622	0	0	1.45762	0	4.26983	0.300048	1.30873	0	0	5.61066	2.67366	2.37854	4.52085	0	4.11989	3.81787	0	0	1.43236	0	0.99366	1.21045
leaves/shoots, peduncle, reproductive, 30% spike, none, peduncle(n=3)	5.62994	0	2.91249	5.47873	0.219584	0	0	0	1.72685	0	2.40615	3.20879	3.07815	0	2.79856	2.45365	2.25159	0.994017	1.82472	0	0	6.53926	2.62058	2.39725	7.57547	0	2.98685	2.32713	0	0	1.57235	0	0	0.914524
leaves/shoots, peduncle, reproductive, Ear emergence, none, peduncle(n=3)	5.49196	0	2.19216	5.68603	0.289964	0	0	0	1.69841	0	1.76703	3.20587	3.21764	0	2.70759	2.97977	3.2244	0.295061	1.48057	0	0	7.14767	4.15844	1.83208	8.9073	0	3.63993	0	0	0	1.78667	0	1.63736	0.461161
leaves/shoots, peduncle, reproductive, milk grain stage, none, peduncle(n=3)	6.80039	0	0	7.27023	0	0	0	0	2.34822	0	0	2.60787	4.21441	0	3.59769	2.71807	4.15803	2.41145	2.37971	0	0	6.31285	5.29366	2.40306	6.62122	0	4.56999	0	0	0	2.61213	0	2.99408	0.459041
leaves/shoots, second leaf, seedling, 14 days, none, seedling aerial tissues(n=4)	0	0	0	0	1.77779	0	0.216018	1.99934	1.9198	0	0	2.79003	0	0	1.47287	0	3.635	0	0.666838	0	0	5.37657	3.77121	1.30339	2.30877	0	1.35632	0	0	0	0.504006	0	0	0
leaves/shoots, second leaf, seedling, 17 days, none, seedling aerial tissues(n=15)	0	0	0	0	0	0	4.53192	2.03	1.58184	0	0	2.28099	0	0	1.23265	0	4.09217	0	1.17249	0	0	6.10613	4.87064	1.91643	3.81339	1.32693	0	0	0.0403083	0	0.382395	0	3.94958	0.0453645
leaves/shoots, seedling, seedling, 4 days, none, seedling aerial tissues(n=1)	0	0	0	0	1.86903	0	0	0	2.94262	0	0	3.8668	0	0	2.51183	1.81889	3.96078	0	2.31127	4.91821	0	5.69839	2.42433	2.12108	6.78161	0	0	2.9145	0	0	4.93248	0.676565	0	1.4998
leaves/shoots, seedling, seedling, 7 days, none, seedling aerial tissues(n=2)	0	0	0	0	1.91122	0	0	4.21842	1.74203	0	0	2.5746	0	0	1.78171	1.60916	2.81254	0.681859	1.48509	0	0	5.95268	4.01208	2.01549	5.92386	0	2.5887	3.36654	0	0	1.73706	0	0	0.775775
leaves/shoots, shoot apical meristem, seedling, seedling stage, none, shoot apical meristem(n=3)	2.25239	2.40308	0	0.925517	2.56941	0	0.391956	5.29332	2.19721	0.215144	4.41198	3.39891	0	0	1.74669	4.33483	4.92676	0.277871	2.40368	0	0	6.16798	5.50546	1.29374	7.96215	0	5.74413	5.52557	0	0	3.08843	0	3.79428	2.4499
leaves/shoots, shoot apical meristem, vegetative, tillering stage, none, shoot apical meristem(n=3)	3.46211	2.08247	0.805213	2.39584	1.96218	0	0	5.49979	2.00178	0	4.73799	3.13916	0	0	2.02135	3.70708	4.4034	1.60915	2.52177	0	0	6.97985	4.98908	2.43103	7.74913	0	5.63263	5.96371	0	0	3.18146	0	3.11423	1.69594
leaves/shoots, shoot axis, reproductive, Flag leaf stage, none, shoot axis(n=3)	4.79689	2.42439	0.969935	3.45975	1.89779	0	0	5.15497	2.24786	0	4.75474	3.34528	0	0	2.15389	3.96417	4.39615	1.26416	2.62752	0	0	6.90829	5.09859	1.73768	7.86484	0	5.52001	6.44368	0	0	3.23614	0	2.54084	2.04865
leaves/shoots, shoot axis, reproductive, Full boot, none, shoot axis(n=3)	4.93605	1.94782	0.96931	4.18053	0.19888	0	0.470675	5.08016	2.05898	0	1.99837	2.93186	0	0	1.91849	3.15343	3.80695	1.45687	2.85514	0	0	6.96487	4.71599	1.97016	8.3733	0.319033	5.33783	6.25323	0	0	3.61721	0	1.51878	1.26429
leaves/shoots, shoot axis, reproductive, milk grain stage, none, shoot axis(n=3)	4.96888	1.53962	0.87166	4.70447	0	0	1.04948	5.52695	3.03631	0	2.9668	3.54617	0.214815	0	3.4899	4.91676	4.90833	1.98298	2.59866	0	0	5.74188	5.51383	2.32158	8.71313	0	6.61268	2.60908	0	0	3.07779	0	3.29046	0.29643
leaves/shoots, shoot axis, vegetative, tillering stage, none, shoot axis(n=3)	3.78777	2.85616	0.36924	2.68863	1.06087	0	0.24473	5.67303	2.18535	0	5.27643	3.12849	0	0	1.73729	3.00367	4.41172	1.48948	2.4756	0	0	6.76043	5.11158	1.83987	7.94345	0.144582	5.501	5.92676	0	0	3.14256	0	3.14612	1.80222
leaves/shoots, shoots, seedling, 2 days, none, seedling aerial tissues(n=24)	0	0	0	0	3.09409	0	3.52893	2.97177	2.26091	0	0	3.54775	0	0	1.46469	0	4.53874	1.77025	1.91934	0	0	5.84651	5.07071	3.47809	4.3812	1.70829	0.208942	5.75784	1.06426	0	2.90862	0	0	1.75008
leaves/shoots, shoots, vegetative, 24 days, none, vegetative aerial tissues(n=3)	0	0	0	0	3.25039	0	4.31262	0	2.16722	0	0	4.22793	0	0	2.4003	0	4.4805	0.532377	1.91289	3.77898	0	5.86467	3.01719	2.54046	5.42524	1.51317	3.63342	4.32973	0	0	2.52495	0	1.91072	0.649976
leaves/shoots, shoots, vegetative, fifth leaf stage, none, leaf excl flag leaf(n=6)	0	0	0	0	1.52648	0	3.20651	0	2.36497	0	0	3.1198	0	1.1729	1.02903	0	3.96867	0	1.32431	1.06589	0	5.81922	1.93755	1.21821	5.67123	0.919842	3.03528	0	1.84729	0	1.07738	0	3.91138	0
leaves/shoots, shoots, vegetative, fifth leaf stage, none, vegetative aerial tissues(n=2)	0	0	0	0	1.5584	0	3.24951	0	2.38766	0	0	3.12782	0	1.08746	1.04643	0	3.95526	0	1.42203	0.870909	0	5.81364	2.02121	1.11202	5.66057	0.940494	3.13231	0	1.81596	0	1.02513	0	3.87606	0
leaves/shoots, shoots, vegetative, three leaf stage, none, vegetative aerial tissues(n=3)	0	0	0	0	2.36254	0	1.82929	0	1.6616	0	0	3.05663	0	0	2.3951	0	0	0	1.58948	0	0	6.38748	4.70215	1.63178	4.66211	0	3.43223	1.55352	2.80931	0	1.94614	0	3.96938	0.463167
leaves/shoots, stem axis, seedling, seedling stage, none, seedling aerial tissues(n=3)	0	0	0	0	2.88172	0	0	1.36877	1.9343	0	0	3.80043	0	0	1.8775	0.915845	3.91346	1.18584	2.04203	0	0	5.19869	4.65034	3.13645	4.39567	0	1.23963	5.43103	0.511876	0	2.90428	0	0.609594	1.44348
leaves/shoots, stem, reproductive, anthesis, none, internode(n=2)	5.85377	0	1.49977	5.67585	0	0	0	0	1.57224	0	3.01532	1.009	3.74649	0	3.30478	3.17848	4.26586	0.520583	1.69593	0	0	6.69649	2.54686	2.0427	8.13583	0	5.10633	0	0	0	2.52283	0	1.54258	0.299983
leaves/shoots, stem, reproductive, milk grain stage, none, internode(n=1)	7.07649	0	0	6.48121	0	0	0	0	3.59119	0	0	2.17539	3.42852	0.0647311	4.36281	4.7691	5.18723	1.52308	2.71022	0	0	7.33801	4.07632	1.33575	7.3914	0	5.52826	0	0	0	4.68298	0	3.07155	1.03344
leaves/shoots, stem, vegetative, 1 cm spike, none, internode(n=2)	3.98359	1.80846	2.21048	0	2.07893	0	0	0	2.65596	0	5.30137	3.69183	0.360302	2.48614	2.1973	3.39011	5.21154	0.750949	2.19655	0.498807	0	6.05531	3.81724	2.41461	7.32745	0.71179	5.19638	5.46318	0	0	3.27618	0	1.74185	2.52469
leaves/shoots, stem, vegetative, two nodes detectable, none, internode(n=2)	4.49287	0	1.79693	3.12207	0.626547	0	0	0	2.3068	0	5.09248	1.80464	0.934392	1.25786	2.67553	2.00442	4.94402	0.8029	2.23095	0	0	7.36301	3.57347	2.90707	7.1724	0.591914	5.77363	6.31639	0	0	3.42174	0	2.80911	0.854574
leaves/shoots, third leaf blade, vegetative, three leaf stage, none, leaf blades excl flag(n=3)	0	0	0	2.31974	2.33373	0	0	2.56976	1.18403	0	0	3.08557	0	0	1.80842	0.465375	3.85189	0	0.950767	0	0	4.50746	4.82885	1.42526	4.38485	0.0569358	3.162	4.09816	0.0302626	0	1.73909	0	2.34244	0.228934
leaves/shoots, third leaf sheath, vegetative, three leaf stage, none, leaf sheaths excl flag(n=3)	0	0	0	1.65569	4.64512	0	0	5.04466	2.6395	0	0	3.60136	0	0	1.42668	3.36108	4.5154	1.47121	2.4798	0	0	4.51788	4.75517	3.0178	5.89627	1.57562	4.48343	6.40631	0	0	2.92522	0	1.84138	2.389
roots, axillary roots, vegetative, three leaf stage, none, roots(n=3)	0	0	0	0.386731	0	0	1.23221	0	2.80481	0	0	2.94991	0	0	2.5379	4.42082	2.47068	0.778851	2.73328	0	0	7.41281	2.9475	2.77945	9.16577	0	0	0	0	0	3.37573	0	1.09222	1.04602
roots, radicle, seedling, seedling stage, none, roots(n=3)	0	0	0	0	1.94389	0	1.74029	0	2.64001	0	0	3.12823	0	0	1.70896	4.3193	1.78757	0.768928	2.66332	0	0	7.4814	1.03889	2.65881	8.36611	0	0	0	0	0	4.21689	0	0.368093	1.37877
roots, root apical meristem, vegetative, three leaf stage, none, root apical meristem(n=3)	0	0	0	0.710615	0	0	3.02426	0	2.41994	0	0	2.68167	0	0.92925	1.68652	2.8814	1.94663	1.06739	2.7437	0	0	6.9328	1.93369	3.39281	9.63555	0	0	0	0	0	3.56827	0	0	1.55035
roots, root apical meristem, vegetative, tillering stage, none, root apical meristem(n=3)	4.61275	1.08458	0	1.81575	0	0	0	3.94958	1.60993	0	0	2.77788	0	0	0.938093	2.49314	2.94987	1.0016	2.5426	0	0	7.51798	3.03675	2.60114	8.18834	0	0	1.4775	0	0	4.36021	0	0	1.59071
roots, roots, reproductive, 30% spike, none, roots(n=3)	5.41263	1.30795	0	3.99294	0	0	1.98428	2.88132	1.27711	0	0	3.51881	0	0	2.95975	2.55777	3.70383	1.8611	2.73185	0	0	6.57193	4.82195	2.13952	8.2327	0	1.44328	0	0	0	2.66986	0	3.88919	1.22413
roots, roots, reproductive, Flag leaf stage, none, roots(n=5)	4.98599	1.1256	0	3.52298	0	0	1.34083	3.18668	1.25625	0	0	3.33601	0	0.649406	3.26493	4.15948	4.1007	1.39362	2.68629	0	0	6.8951	4.55347	2.68292	8.57386	0	0.940934	0	0	0	2.75234	0	3.44196	1.16613
roots, roots, seedling, seedling stage, none, roots(n=5)	0	0	0	0	0.632964	0	1.73658	0	2.65207	0	0	2.77053	0	0.349878	1.75072	3.82298	2.97653	0.509392	2.51133	0	0	7.03144	1.70218	2.63887	9.04983	0	0	0	0	0	3.47183	0	0.645599	1.24013
roots, roots, vegetative, 14 days, none, roots(n=5)	0	0.434076	0	0	0	0	0.996445	0	1.97119	0	0	2.23155	0	4.17613	2.64107	4.79604	3.49148	1.33954	2.6556	0	0	7.97447	2.29839	3.7021	8.55455	0	0	0	0	0	3.64515	0	0	1.36109
roots, roots, vegetative, 24 days, none, roots(n=3)	0	0	0	0	0.964263	0	3.80518	0	2.67416	0	0.161884	3.6963	0	4.62232	2.94676	4.55116	3.86358	0.810015	2.94929	0	0	6.62849	1.94361	2.4922	8.21812	0	0	0	0	0	2.92103	0	1.69488	1.05292
roots, roots, vegetative, fifth leaf stage, none, roots(n=8)	0	0.132518	0	0	0	0	2.63111	0	2.91823	0	0	2.78733	0	4.55091	1.40462	3.12742	2.99202	0.708695	2.56073	0	0	7.03545	1.03074	2.36486	8.06831	0	0	0	0	0	2.75038	0	1.84951	1.23557
roots, roots, vegetative, seven leaf stage, none, roots(n=3)	2.63276	0	0	0.178054	0	0	0	0	1.27837	0	0	1.59039	0	3.10932	1.7531	3.99841	3.34961	0.0874352	2.08648	0	0	7.09873	1.66743	2.4098	9.24026	0	0.656419	0.207043	0	0	2.70834	0	0	0.815693
roots, roots, vegetative, three leaf stage, none, roots(n=6)	2.99493	1.9006	0	1.59628	2.03836	0	2.17116	2.68329	1.74629	0	1.06137	2.96871	0	0.897915	2.37588	4.29937	4.03214	1.25553	2.79966	0	0	7.0398	4.12241	2.99248	8.39906	0	1.96002	3.33168	0	0	3.16984	0	2.51976	1.91853
roots, roots, vegetative, tillering stage, none, roots(n=3)	4.46186	0.767519	0	2.77961	0.191169	0	0.0959825	4.35357	1.56874	0	0	3.03414	0	0	2.68533	4.90307	3.575	1.43843	2.74935	0	0	6.86073	4.2929	3.03918	7.95187	0	2.53741	0	0	0	3.5612	0	2.22501	1.35396
spike, anther, reproductive, anthesis, none, anther(n=3)	4.05182	0	0	2.56704	7.37679	0	0	0	6.64587	0	0	3.32174	0.818761	0	1.6317	0.244348	5.25102	0.227602	1.84133	0	0	5.78301	6.40585	1.99192	4.90649	0	3.61758	0.484228	0.831402	0	0	7.19445	0	0.673621
spike, anther, reproductive, early meiosis-flag leaf ligule and collar visible, none, anther at early meiotic prophase(n=3)	4.29008	0	3.04612	3.41047	1.66181	0	0	0	0.902782	0	0	0.3942	0.297613	3.9795	0	0	3.49557	0	1.67166	1.39842	0	4.36767	2.46313	1.00228	3.1377	0	0	4.14284	0	0	0.831418	5.72861	0	1.14181
spike, awns, reproductive, Ear emergence, none, awns(n=3)	6.06135	0	0.0576254	6.17831	0.108775	0	0	0	2.17942	0	0	2.91202	4.31268	0	2.77395	0	0	0	1.67922	0	0	4.99752	0	1.89594	5.68219	0	0	0	0	0	1.247	0	1.13525	0.390793
spike, awns, reproductive, milk grain stage, none, awns(n=3)	6.33549	0	0	6.59337	0	0	0	0	2.55971	0	0	3.26388	4.51355	0	3.30768	0	0	0.0622078	2.16772	0	0	6.77544	0	2.74797	6.14958	0	0	0	0	0	1.63188	0	1.18	0.534064
spike, glumes, reproductive, Ear emergence, none, glumes(n=3)	6.3643	0	2.3663	6.46299	1.67457	0	2.74487	0	2.15421	0	0	3.13388	3.75267	0.119497	2.87426	1.04215	0	1.24575	2.24822	0	0	5.88976	0	3.40163	6.46673	0.201633	0	1.02851	0	0	0.983495	0	1.93674	0.569826
spike, glumes, reproductive, milk grain stage, none, glumes(n=3)	6.24066	0	0	6.61288	0.282271	0	3.13505	0	2.40306	0	0	2.98902	3.31048	1.54909	2.81406	0	0	1.29502	2.52118	0	0	7.17724	0	3.50736	6.72193	0	0	1.29542	0	0	1.54127	0	1.48996	0.39303
spike, lemma, reproductive, Ear emergence, none, glumes(n=3)	6.39254	0	1.99503	6.53761	2.59597	0	3.7844	0	2.54685	0	0	3.05757	3.26554	0	2.90912	1.51771	0	1.19984	2.27082	0.550753	0	6.25547	0	3.47865	6.34079	0	0	2.24428	0	0	1.04708	1.57008	1.88436	0.572143
spike, lemma, reproductive, milk grain stage, none, glumes(n=3)	6.06221	0	0	6.53202	0.220661	0	3.50689	0	2.43224	0	0	3.125	2.6529	0	2.83914	0.495941	0	1.33518	2.43998	0	0	7.62529	0	3.90131	6.85737	0	0.190513	0	0	0	1.51387	0	1.65812	0.248291
spike, microspores, reproductive, late vacuolated uninucleate stage, none, microspores(n=3)	4.95972	0	0	2.37895	3.54443	0	0	0	1.44533	0	0	0.419465	0	0	1.00991	0	4.90209	0	2.08739	0	0	3.80981	5.63547	1.8403	10.8013	0	0	2.25436	0	0	1.22823	5.69106	0	0
spike, pistil, reproductive, anthesis, none, stigma & ovary(n=1)	4.19979	0.0915983	6.07333	0	3.578	0	0	0	2.27754	0	0	2.43956	1.44396	5.43811	1.27926	0	3.96828	0.642313	2.8594	6.45718	0	4.80106	2.82148	0.34276	7.14963	3.65851	0	5.02307	0	0	2.2234	7.5303	0	2.0937
spike, pistillody stamen, reproductive, anthesis, none, anther(n=1)	3.97496	0.648152	5.5104	0.931309	2.36992	0	0	0	2.36817	0	0	2.38902	0	5.00589	1.37168	0	4.26204	1.55354	2.82032	5.98157	0	5.7666	2.87919	1.70818	6.70298	4.49296	0	5.60198	0	0	2.13212	7.24193	0	2.7065
spike, rachis, reproductive, anthesis, none, rachis(n=3)	5.72405	1.75537	0	6.1197	0.775764	0	2.22417	0	2.43598	0	0	3.0805	4.98509	4.92751	3.26222	4.9303	1.21189	2.13585	2.59849	1.51599	0	8.2115	0	3.42701	7.49568	0	1.14328	1.61962	0	0	2.26289	3.38711	1.35917	0.247436
spike, spike (bottom third), reproductive, anthesis, none, spike(n=1)	4.88699	2.36771	2.68752	4.86645	6.66089	0	0	0	3.46499	0	1.73023	2.04672	3.04177	4.94701	2.33799	1.50072	3.64018	0.951267	2.63139	5.61525	0	7.29978	2.96794	3.23576	6.57413	2.47914	0.744872	5.51522	0	0	2.24868	6.94734	0	1.32392
spike, spike (middle third), reproductive, anthesis, none, spike(n=1)	4.65679	2.88874	2.87511	4.70358	7.16804	0	0	0	2.99844	0	0	1.86939	2.65876	5.17598	2.50096	2.5712	3.43981	0.601963	2.32903	4.92569	0	7.23881	2.75018	3.07842	6.32431	1.35294	0.307883	6.08812	0	0	1.69643	7.03403	0	1.46613
spike, spike (top third), reproductive, anthesis, none, spike(n=1)	4.65848	3.00744	2.16036	4.60987	7.04305	0	0	0	3.07562	0	0	1.6244	2.59455	5.16027	2.25827	1.55923	3.4567	0.988885	2.25072	5.24453	0	7.21973	2.35835	3.15475	6.45585	2.11758	0.00468116	5.73995	0	0	1.76437	6.82417	0	1.07129
spike, spike, reproductive, 30% spike, none, spike(n=3)	4.85615	1.55347	4.66422	5.10203	4.52454	0	0.454815	0	2.62558	0	1.36238	3.27083	2.2925	1.00229	1.99188	1.32162	3.3326	1.21407	2.62793	5.1234	0	6.62898	4.63384	2.86429	6.59835	0.630458	0.28175	5.47573	1.69494	0	2.1052	6.31874	0	1.81683
spike, spike, reproductive, anthesis, none, spike(n=8)	5.01447	0.546113	3.99388	4.50105	5.08975	0	1.37404	0	2.51124	0	0	2.17236	2.76579	3.57135	1.60929	0	2.97527	0.672887	1.79511	5.06129	0	6.10823	3.19096	3.03955	6.66911	0.918962	0.570758	4.14349	0.659312	0	1.77042	6.16912	0	1.04356
spike, spike, reproductive, Ear emergence, none, spike(n=1)	5.48787	1.91656	3.06849	4.70164	2.66444	0	0.547815	0	3.20716	0	3.8927	3.46151	3.27837	3.18453	2.68267	1.32898	3.29669	0	2.55608	5.69773	0	6.82059	3.60195	1.27097	7.63511	0	0	4.32853	3.10922	0	3.8232	6.24187	0	2.41411
spike, spike, reproductive, Flag leaf stage, none, spike(n=2)	5.14052	2.42913	6.07057	4.9898	3.85791	0	0	0	2.91275	0	4.00891	2.83647	4.30632	3.8348	2.05682	1.297	3.45981	1.47681	2.80734	5.51096	0	7.39725	2.65155	3.42514	7.92669	1.52687	0	5.53035	0	0	2.84849	6.11252	0	2.5466
spike, spike, reproductive, Full boot, none, spike(n=3)	4.8923	0	5.33704	5.39887	3.40725	0	0	0	2.96338	0	0.627536	3.15825	3.43571	0	1.97906	0.903573	2.43212	1.33803	3.06882	4.28704	0	6.33039	4.06453	2.85213	7.13607	0.85711	0	6.16136	0	0	2.17576	5.39266	0	2.50601
spike, spike, vegetative, two nodes detectable, none, spike(n=2)	5.39507	0.923803	6.76256	4.88943	1.17013	0	0	0	2.67942	0	3.71564	2.58515	4.02092	3.69796	1.32695	0.56289	2.8529	0	2.87049	5.1881	0	6.13184	1.57351	1.21405	5.58004	0.700622	0	4.54365	0	0	1.46391	4.55073	1.8876	3.01105
spike, spikelets (only using palea, lemma and rachis), reproductive, anthesis, none, spikelets(n=66)	5.12315	0.771551	2.18422	5.55255	6.3471	0	1.08306	0	2.74804	0	1.7183	2.50351	3.42721	3.2932	2.5746	2.20944	2.15383	1.76309	2.34222	4.33405	0	7.67192	2.64561	3.61401	6.40697	0.767568	0.0423775	5.05341	0	0	1.62432	5.94003	0	1.19308
spike, spikelets, reproductive, 30% spike, none, spikelets(n=3)	5.00481	0.624525	4.60221	5.18414	4.75008	0	0	0	2.31124	0	0.528251	3.19388	2.34551	1.38641	2.18487	1.20384	3.54605	1.10725	2.45407	5.02378	0	6.65756	4.81752	2.94502	6.47288	0.721151	0.392826	5.15515	2.33884	0	1.9604	6.34253	0	1.46663
spike, stamen, reproductive, anthesis, none, anther(n=1)	4.74616	0	0.524816	3.02862	8.00615	0	0	0	1.48739	0	0	1.16673	0.471999	4.72031	1.02543	0.539303	5.78024	3.03071	2.21044	1.57966	0	5.95709	4.35399	5.20765	5.88756	1.09491	0.116692	2.69333	2.98379	0	2.92711	7.67013	0	0.764312
spike, stigma & ovary, reproductive, anthesis, none, stigma & ovary(n=3)	3.56607	0.0298373	3.02953	0	8.04332	0	0	0	2.93421	0	0	3.02302	2.10469	5.43603	2.48347	1.97302	3.56178	1.04354	3.15405	4.63369	0	7.05176	5.36228	1.88037	7.07854	0	0	6.2407	0	0	2.7497	8.2145	0	2.53957

## Sheet: Table S10
Supplementary Table 10. Transcriptional profile, retrieved from the ExpVIP platform using the homologous genes retrieved for group 13. Tissue, phenological phase and gene name are reported. Transcript abundances are expressed in log2 (tpm). Data from Wheat Expression Browser (www.wheat-expression.com; accessed on 30 June 2023).
	TraesCS5B02G341600	TraesCS5B02G323800	TraesCS5B02G341100	TraesCS5B02G341900	TraesCS5B02G342000	TraesCS5B02G342100	TraesCS5B02G342200	TraesCS5B02G342400	TraesCS5B02G342500	TraesCS5B02G342600	TraesCS5B02G342800	TraesCS5B02G342900	TraesCS5B02G343000	TraesCS5B02G343100	TraesCS5B02G343200	TraesCS5B02G343300	TraesCS5B02G343400	TraesCS5B02G343700	TraesCS5B02G343800	TraesCS5B02G343900	TraesCS5B02G344000	TraesCS5B02G344100	TraesCS5B02G344200	TraesCS5B02G344300	TraesCS5B02G344400	TraesCS5B02G344500	TraesCS5B02G344700	TraesCS5B02G344800	TraesCS5B02G345000	TraesCS5B02G345300	TraesCS5B02G345500	TraesCS5B02G345700	TraesCS5B02G345800	TraesCS5B02G345900	TraesCS5B02G346200	TraesCS5B02G346400	TraesCS5B02G346500	TraesCS5B02G346600	TraesCS5B02G346700	TraesCS5B02G346800	TraesCS5B02G346900	TraesCS5B02G347000	TraesCS5B02G347100	TraesCS5B02G347200	TraesCS5B02G347300	TraesCS5B02G347500	TraesCS5B02G347600	TraesCS5B02G347800	TraesCS5B02G347900
grain, aleurone layer and starchy endosperm, reproductive, 30 dpa, none, aleurone layer and starchy endosperm(n=4)	0	0	0	2.62611	0	0	0	0	0	0	0	0	0	0	0	0	0	0	0	0	0	0	0	0	0	0	0	0	0	0	0	0	0	0	0	0	0	0	0	0	0	0	0	0	0	0	0	0.937314	0.904607
grain, aleurone layer, reproductive, 12 dpa, none, aleurone(n=3)	0	0	0	1.84474	0	0	0	1.30197	0	0	0	0	0	0	0	0	0	0	0	0	0	0	0	0	0	0	0	0	0	0	0	0	0	0	0	0	0	0	0	0	0	0	0	0	0	0	0	0	0
grain, aleurone layer, reproductive, 14 dpa, none, aleurone(n=1)	0	0	0	1.68309	0	0	0	0	0	0	0	0	0	0	0	0	0	0	0	0	0	0	0	0	0	0	0	0	0	0	0	0	0	0	0	0	0	0	0	0	0	0	0	0	0	0	0	0	0
grain, aleurone layer, reproductive, 20 dpa, none, aleurone(n=6)	0	0	0	3.51958	0	0	0	0	0	0	0	0	0	0	0	0	0	0	0	0	0	0	0	0	0	0	0	0	0	0	0	0	0	0	0	0	0	0	0	0	0	0	0	0	0	0	0	1.8272	1.38165
grain, aleurone layer, reproductive, 6 dpa, none, aleurone(n=1)	0	0	0	0.826241	0	0	0	0	0	0	0	0	0	0	0	0	0	0	0	0	0	0	0	0	0	0	0	0	0	0	0	0	0	0	0	0	0	0	0	0	0	0	0	0	0	0	0	0	0
grain, aleurone layer, reproductive, 9 dpa, none, aleurone(n=1)	0	0	0	1.48929	0	0	0	0	0	0	0	0	0	0	0	0	0	0	0	0	0	0	0	0	0	0	0	0	0	0	0	0	0	0	0	0	0	0	0	0	0	0	0	0	0	0	0	0	0
grain, embryo proper, reproductive, Dough, none, embryo(n=3)	0	0	0	1.29486	0	0	0	1.24358	0	0	0	0	0	0	0	0	0	0	0	0	0	0	0	0	0	0	0	0	0	0	0	0	0	0	0	0	0	0	0	0	0	0	0	0	0	0	0	1.50652	0
grain, endosperm, reproductive, Dough, none, endosperm(n=3)	0	0	0	0.551888	0	0	0	1.55292	0	0	0	0	0	0	0	0	0	0	0	0	0	0	0	0	0	0	0	0	0	0	0	0	0	0	0	0	0	0	0	0	0	0	0	0	0	0	0	0	0
grain, grain, reproductive, 11 dpa, none, grain milk and soft dough(n=5)	0	0	0	2.42281	0	0	0	0	0	0	0	0	0	0	0	0	0	0	0	0	0	0	0	0	0	0	0	0	0	0	0	0	0	0	0	0	0	0	0	0	0	0	0	0	0	0	0	0	0.0199629
grain, grain, reproductive, 14 dpa, none, grain milk and soft dough(n=2)	0	0	0	1.63112	0	0	0	0	0	0	0	0	0	0	0	0	0	0	0	0	0	0	0	0	0	0	0	0	0	0	0	0	0	0	0	0	0	0	0	0	0	0	0	0	0	0	0	0.391751	0
grain, grain, reproductive, 15 dpa, none, grain milk and soft dough(n=28)	0	0	0	1.99446	0	0	0	0	0	0	0	0	0	0	0	0	0	0	0	0	0	0	0	0	0	0	0	0	0	0	0	0	0	0	0	0	0	0	0	0	0	0	0	0	0	0	0	0	0
grain, grain, reproductive, 2 dpa, none, grain milk and soft dough(n=2)	0	0	0	3.73606	0	0	2.91185	0.175762	0	0	0.212525	0	0	0	0	0	0	0	0	0.727097	0.319514	0	0	0.735621	0	0	0	0	0	0	0	0	0	0	0	0	0	0	0	0	0	0	0	0	0	0	1.18156	1.20889	0.0129269
grain, grain, reproductive, 25 dpa, none, grain milk and soft dough(n=28)	0	0	0	2.70829	0	0	0	0.373343	0	0	0	0	0	0	0	0	0	0	0	0	0	0	0	0	0	0	0	0	0	0	0	0	0	0	0	0	0	0	0	0	0	0	0	0	0	0	0	0.801768	0.0406562
grain, grain, reproductive, 30 dpa, none, grain hard dough and ripening(n=2)	0	0	0	3.51341	0	0	0	0	0	0	0	0	0	0	0	0	0	0	0	1.63024	0.447145	0	0	0.0041418	0	0	0	0	0	0	0	0	0	0	0	0	0	0	0	0	0	0	0	0	0	0	0.732113	3.11694	1.67942
grain, grain, reproductive, 35 dpa, none, grain hard dough and ripening(n=28)	0	0	0	2.92551	0	0	0	0	0	0	0	0	0	0	0	0	0	0	0	0	0	0	0	0	0	0	0	0	0	0	0	0	0	0	0	0	0	0	0	0	0	0	0	0	0	0	0	1.42744	0.342391
grain, grain, reproductive, 4-12 dpa, none, grain milk and soft dough(n=1)	0	0	0	0	1.99342	0	1.71564	0	0	0	0	0	0	0	0	0	0	0	0	0	0	0	0	0	0	0	0	0	0	0	0	0	0	0	0	0	0	0	0	0	0	0	0	0	0	0	0	0	0
grain, grain, reproductive, Hard dough, none, grain hard dough and ripening(n=3)	0	0	0	0.770804	0	0	0	1.65435	1.34436	0	0	0	0	0	0	0	0	0	0	0	0	0	0	0	0	0	0	0	0	0	0	0	0	0	0	0	0	0	0	0	0	0	0	0	0	0	0	0.451061	0
grain, grain, reproductive, milk grain stage, none, grain milk and soft dough(n=4)	0	0	0	1.86095	1.97575	0	0	2.46224	0	0	0	0	0	0	0	0	0	0	0	0	0	0	0	0	0	0	0	0	0	0	0	0	0	0	0	0	0	0	0	0	0	0	0	0	0	0	0	0	0
grain, grain, reproductive, Ripening, none, grain hard dough and ripening(n=3)	0	0	0	0.450021	0	0	0	2.57345	0	0	0	0	0	0	0	0	0	0	0	0	0	0	0	0	0	0	0	0	0	0	0	0	0	0	0	0	0	0	0	0	0	0	0	0	0	0	0	0.67481	0
grain, grain, reproductive, Soft dough, none, grain milk and soft dough(n=3)	0	0	0	0.062358	0	0	0	2.59557	0	0	0	0	0	0	0	0	0	0	0	0	0	0	0	0	0	0	0	0	0	0	0	0	0	0	0	0	0	0	0	0	0	0	0	0	0	0	0	0	0
grain, seed coat, reproductive, 12 dpa, none, seed coat(n=4)	0	0	0	2.20575	0	0.182795	0	2.12308	0	0	0.247372	0	0	0	0	1.0827	0	0	0	0	0	0	0	0	0	0	0	0	0	0	0	0	0	0	0	0	0	0	0	0	0	0	0	0	0	0	0	0	0
grain, seed coat, reproductive, 4 dpa, none, seed coat(n=1)	0	0	0	0	0	0	0	0	0	0	0	0	0	0	0	0	0	0	0	0	0	0	0	0	0	0	0	0	0	0	0	0	0	0	0	0	0	0	0	0	0	0	0	0	0	0	0	0	0
grain, seed coat, reproductive, 8 dpa, none, seed coat(n=1)	0	0	0	0.918554	0	0	0	0	0	0	0	0	0	0	0	0	0	0	0	0	0	0	0	0	0	0	0	0	0	0	0	0	0	0	0	0	0	0	0	0	0	0	0	0	0	0	0	0	0
grain, starchy endosperm + seed coat, reproductive, 12 dpa, none, endosperm + seed coat(n=1)	0	0	0	0	0	0	0	0	1.28567	0	0	0	0	0	0	0	0	0	0	0	0	0	0	0	0	0	0	0	0	0	0	0	0	0	0	0	0	0	0	0	0	0	0	0	0	0	0	0	0
grain, starchy endosperm + seed coat, reproductive, 4 dpa, none, endosperm + seed coat(n=1)	0	0	0	0	1.38015	0	0	0	0	0	0	0	0	0	0	0	0	0	0	0	0	0	0	0	0	0	0	0	0	0	0	0	0	0	0	0	0	0	0	0	0	0	0	0	0	0	0	0	0
grain, starchy endosperm + seed coat, reproductive, 8 dpa, none, endosperm + seed coat(n=1)	0	0	0	0	2.41061	0	0	0	0	0	0	0	0	0	0	0	0	0	0	0	0	0	0	0	0	0	0	0	0	0	0	0	0	0	0	0	0	0	0	0	0	0	0	0	0	0	0	0	0
grain, starchy endosperm, reproductive, 12 dpa, none, endosperm(n=3)	0	0	0	1.0197	0	0	0	0	0	0	0.11899	0	0	0	0	0	0	0	0	0	0	0	0	0	0	0	0	0	0	0	0	0	0	0	0	0	0	0	0	0	0	0	0	0	0	0	0	0	0
grain, starchy endosperm, reproductive, 14 dpa, none, endosperm(n=1)	0	0	0	0.682115	0	0	0	0	0	0	0	0	0	0	0	0	0	0	0	0	0	0	0	0	0	0	0	0	0	0	0	0	0	0	0	0	0	0	0	0	0	0	0	0	0	0	0	0	0
grain, starchy endosperm, reproductive, 20 dpa, none, endosperm(n=4)	0	0	0	0.771814	0	0	0	0	0	0	0	0	0	0	0	0	0	0	0	0	0	0	0	0	0	0	0	0	0	0	0	0	0	0	0	0	0	0	0	0	0	0	0	0	0	0	0	0	0
grain, starchy endosperm, reproductive, 30 dpa, none, endosperm(n=4)	0	0	0	1.64762	0	0	0	0	0	0	0	0	0	0	0	0	0	0	0	0	0	0	0	0	0	0	0	0	0	0	0	0	0	0	0	0	0	0	0	0	0	0	0	0	0	0	0	0.324335	0.697769
grain, starchy endosperm, reproductive, 6 dpa, none, endosperm(n=1)	0	0	0	1.16674	0.123944	0	0	0	0	0	0	0	0	0	0	0	0	0	0	0	0	0	0	0	0	0	0	0	0	0	0	0	0	0	0	0	0	0	0	0	0	0	0	0	0	0	0	0	0
grain, starchy endosperm, reproductive, 9 dpa, none, endosperm(n=1)	0	0	0	1.08019	0.0686295	0	0	0	0	0	0	0	0	0	0	0	0	0	0	0	0	0	0	0	0	0	0	0	0	0	0	0	0	0	0	0	0	0	0	0	0	0	0	0	0	0	0	0	0
grain, transfer cells, reproductive, 20 dpa, none, transfer cells(n=4)	0	0	0	2.42923	0	0	0	0	0	0	0	0	0	0	0	0	0	0	0	0	0	0	0	0	0	0	0	0	0	0	0	0	0	0	0	0	0	0	0	0	0	0	0	0	0	0	0	1.68865	1.78013
grain, whole endosperm, reproductive, 10 dpa, none, endosperm(n=4)	0	0	0	2.9556	0	0	0	0	0	0	0	0	0	0	0	0	0	0	0	0	0	0	0	0	0	0	0	0	0	0	0	0	0	0	0	0	0	0	0	0	0	0	0	0	0	0	0	0.207938	0
grain, whole endosperm, reproductive, 20 dpa, none, endosperm(n=4)	0	0	0	1.81466	0	0	0	0	0	0	0	0	0	0	0	0	0	0	0	0	0	0	0	0	0	0	0	0	0	0	0	0	0	0	0	0	0	0	0	0	0	0	0	0	0	0	0	0.296622	0.394928
leaves/shoots, coleoptile, seedling, 3 days , none, seedling aerial tissues(n=4)	0	0	0	0	0	0	0	0	3.3443	0	0	0	0	0	0.146164	0	0	0	0	0	0	0	0	0	0	0	0	0	0	0	0	0	0	0.659844	0	0	0	0.0815932	0	0	2.50997	0	0	0	0	0	0	0	0
leaves/shoots, coleoptile, seedling, seedling stage, none, seedling aerial tissues(n=3)	0	0	0	0.255577	0	0	0	0	1.28707	0	0	0	0	0	0	1.16355	0	0	0	0	0.339445	0	0	0	0	0	0	0	0	0	0	1.78887	0	2.29057	0	0	0.601965	1.35892	0	1.01189	3.20355	0	0	0	0.795052	0.599953	0	0	0
leaves/shoots, fifth leaf blade (senescence), reproductive, milk grain stage, none, leaf blades excl flag(n=3)	0	0	0	0	0	0	0	0.183581	4.35233	0	0	0	0	0	0	0	0	0	0	0	0.827684	0	0	0	0	0	0	0	0	0	0	0	0	0.63898	0	0	0	0	0	0	0	0	0	0	0	0	0	0	0
leaves/shoots, fifth leaf blade night (+0.25h) 22:15, reproductive, Flag leaf stage, none, leaf blades excl flag(n=3)	0	0	0	0	0	0	0	0	4.79357	0	0	0	0	0	0	0	0	0	0	0	0	0	0	0	0	0	0	0	0	0	0	0	0	0	0	0	0	0	0	0	0	0	0	0	0	0	0	0	0
leaves/shoots, fifth leaf blade night (-0.25h) 21:45, reproductive, anthesis, none, leaf blades excl flag(n=3)	0	0	0	0	0	0	0	0	6.23568	0	0	0	0	0	0	0	0	0	0	0	0.856428	0	0	0	0	0	0	0	0	0	0	0	0	0	0	0	0	0	0	0	0	0	0	0	0	0	0	0	0
leaves/shoots, fifth leaf blade night (-0.25h) 21:45, reproductive, Flag leaf stage, none, leaf blades excl flag(n=3)	0	0	0	0	0	0	0	0	5.33754	0	0	0	0	0	0	0	0	0	0	0	0.247035	0	0	0	0	0	0	0	0	0	0	0	0	0	0	0	0	0	0	0	0	0	0	0	0	0	0	0	0
leaves/shoots, fifth leaf blade, reproductive, Ear emergence, none, leaf blades excl flag(n=3)	0	0	0	0	0	0	0	0.134563	3.19381	0	0	0	0	0	0	0	0	0	0	0	0.831088	0	0	0	0	0	0	0	0	0	0	0	0	0.383911	0	0	0	0	0	0	0	0	0	0	0	0	0	0	0
leaves/shoots, fifth leaf blade, reproductive, Flag leaf stage, none, leaf blades excl flag(n=3)	0	0	0	0	0	0	0	0	3.39722	0	0	0	0	0	0	0	0	0	0	0	0.480565	0	0	0	0	0	0	0	0	0	0	0	0	0	0	0	0	0	0	0	0	0	0	0	0	0	0	0	0
leaves/shoots, fifth leaf blade, vegetative, fifth leaf stage, none, leaf blades excl flag(n=3)	0	0	0	0	0	0	0	0	2.60907	0	0	0	0	0	0	0	0	0	0	0	0	0	0	0	0	0	0	0	0	0	0	0	0	0	0	0	0	0	0	0	0	0	0	0	0	0	0	0	0
leaves/shoots, fifth leaf sheath, reproductive, Flag leaf stage, none, leaf sheaths excl flag(n=3)	0	0	0	0	0	0	0	0.233408	0	0	0	0	0	0	0	0	0	0	0	0	0.0327093	0	0	0	0	0	0	0	0	0	0	0	0.0995591	1.39554	0	0	0	1.21663	0	0	2.98544	0	0	0	0	0	0	0	0
leaves/shoots, fifth leaf sheath, vegetative, fifth leaf stage, none, leaf sheaths excl flag(n=3)	0	0	0	1.83813	0	0	0	0	0	0	0	0	0	0	0	0	0	0	0	0	0	0	0	0	0	0	0	0	0	0	0	0	0	0	0	0	0	0	0	0	1.37416	0	0	0	0	0	0	0	0
leaves/shoots, first leaf blade, seedling, seedling stage, none, seedling aerial tissues(n=3)	0	0	0	0	0	0	0	0	3.68824	0	0	0	0	0	0	0	0	0	0	0	0	0	0	0	0	0	0	0	0	0	0	0	0	0.499831	0	0	0	0	0	0	0.292488	0	0	0	0	0	0	0	0
leaves/shoots, first leaf blade, vegetative, tillering stage, none, leaf blades excl flag(n=3)	0	0	0	0	0	0	0	0	5.73817	0	0	0	0	0	0	0	0	0	0	0	0.968661	0	0	0	0	0	0	0	0	0	0	0	0	0	0	0	0	0	0	0	0	0	0	0	0	0	0	0	0
leaves/shoots, first leaf sheath, seedling, seedling stage, none, seedling aerial tissues(n=3)	0	0	0	0	0	0	0	0	0.353114	0	0	0	0	0	0	0	0	0	0	0	0	0	0	0	0	0	0	0	0	0	0	0	0	0.787179	0	0	0	0.0450739	0	0.0915058	2.38186	0	0	0	0	0	0	0	0
leaves/shoots, first leaf sheath, vegetative, tillering stage, none, leaf sheaths excl flag(n=3)	0	0	0	0	0	0.751641	0	0	5.39229	0	0	0	0	0	0	0	0	0	0	0	1.04026	0	0	0	0.0133651	0	0	0	0	0	0	0	0	0.230237	0	0	0	0	0	0	0	0	0	0	0	0	0	0	0
leaves/shoots, flag leaf blade (senescence), reproductive, Dough, none, flag leaf blade(n=3)	0	0	0	0	0	0	0	2.07036	3.56381	0	0	0	0	0	0	0	0	0	0	0	0.916821	0	0	0	0	0	0	0	0	0	0	0	0	0	0	0	0	0	0	0	0	0	0	0	0	0	0	0	0
leaves/shoots, flag leaf blade (senescence), reproductive, Ripening, none, flag leaf blade(n=3)	0	0	0	0	0	0	0	2.1132	4.45743	0	0	0	0	0	0	0	0	0	0	0	1.24027	0	0	0	0	0	0	0	0	0	0	0	0	0.282068	0	0	0	0	0	0	0	0	0	0	0	0	0	0	0
leaves/shoots, flag leaf blade night (+0.25h) 07:15, reproductive, Flag leaf stage, none, flag leaf blade(n=3)	0	0	0	0	0	0	0	0	5.42706	0	0	0	0	0	0	0	0	0	0	0	0	0	0	0	0	0	0	0	0	0	0	0	0	0	0	0	0	0	0	0	0	0	0	0	0	0	0	0	0
leaves/shoots, flag leaf blade night (-0.25h) 06:45, reproductive, anthesis, none, flag leaf blade(n=3)	0	0	0	0	0	0	0	0	6.98121	0	0	0	0	0	0	0	0	0	0	0	0.162829	0	0	0	0	0	0	0	0	0	0	0	0	0	0	0	0	0	0	0	0	0	0	0	0	0	0	0	0
leaves/shoots, flag leaf blade night (-0.25h) 06:45, reproductive, Flag leaf stage, none, flag leaf blade(n=3)	0	0	0	0	0	0	0	0	6.51924	0	0	0	0	0	0	0	0	0	0	0	0	0	0	0	0	0	0	0	0	0	0	0	0	0	0	0	0	0	0	0	0	0	0	0	0	0	0	0	0
leaves/shoots, flag leaf blade, reproductive, 10 dpa, none, flag leaf blade(n=3)	0	0	0	0	0	0	0	0	3.01189	0	0	0	0	0	0	0	0	0	0	0	0.775598	0	0	0	0	0	0	0	0	0	0	0	0	0	0	0	0	0	0	0	0	0	0	0	0	0	0	0	0
leaves/shoots, flag leaf blade, reproductive, 13 dpa, none, flag leaf blade(n=3)	0	0	0	0	0	0	0	0	2.80288	0	0	0	0	0	0	0	0	0	0	0	0.652145	0	0	0	0	0	0	0	0	0	0	0	0	0	0	0	0	0	0	0	0	0	0	0	0	0	0	0	0
leaves/shoots, flag leaf blade, reproductive, 15 dpa, none, flag leaf blade(n=3)	0	0	0	0	0	0	0	0	3.96522	0	0	0	0	0	0	0	0	0	0	0	0.905294	0	0	0	0	0	0	0	0	0	0	0	0	0	0	0	0	0	0	0	0	0	0	0	0	0	0	0	0
leaves/shoots, flag leaf blade, reproductive, 17 dpa, none, flag leaf blade(n=3)	0	0	0	0	0	0	0	0	3.43204	0	0	0	0	0	0	0	0	0	0	0	0.713259	0	0	0	0	0	0	0	0	0	0	0	0	0	0	0	0	0	0	0	0	0	0	0	0	0	0	0	0
leaves/shoots, flag leaf blade, reproductive, 19 dpa, none, flag leaf blade(n=3)	0	0	0	0	0	0	0	0	2.95186	0	0	0	0	0	0	0	0	0	0	0	0.857153	0	0	0	0.0890407	0	0	0	0	0	0	0	0	0	0	0	0	0	0	0	0	0	0	0	0	0	0	0	0
leaves/shoots, flag leaf blade, reproductive, 21 dpa, none, flag leaf blade(n=3)	0	0	0	0	0	0	0	0.0195378	2.65846	0	0	0	0	0	0	0	0	0	0	0	0.905513	0	0	0	0	0	0	0	0	0	0	0	0	0	0	0	0	0	0	0	0	0	0	0	0	0	0	0	0
leaves/shoots, flag leaf blade, reproductive, 23 dpa, none, flag leaf blade(n=3)	0	0	0	0	0	0	0	0	4.05849	0	0	0	0	0	0	0	0	0	0	0	1.01842	0	0	0	0	0	0	0	0	0	0	0	0	0	0	0	0	0	0	0	0	0	0	0	0	0	0	0	0
leaves/shoots, flag leaf blade, reproductive, 26 dpa, none, flag leaf blade(n=3)	0	0	0	0.34301	0	0	0	0	3.54152	0	0	0	0	0	0	0	0	0	0	0	1.07014	0	0	0	0	0	0	0	0	0	0	0	0	0	0	0	0	0	0	0	0	0	0	0	0	0	0	0	0
leaves/shoots, flag leaf blade, reproductive, 3 dpa, none, flag leaf blade(n=3)	0	0	0	0	0	0	0	0	2.56418	0	0	0	0	0	0	0	0	0	0	0	0.308318	0	0	0	0	0	0	0	0	0	0	0	0	0	0	0	0	0	0	0	0	0	0	0	0	0	0	0	0
leaves/shoots, flag leaf blade, reproductive, 30% spike, none, flag leaf blade(n=3)	0	0	0	0	0	0	0	0.556781	3.07844	0	0	0	0	0	0	0	0	0	0	0	0.279261	0	0	0	0	0	0	0	0	0	0	0	0	0	0	0	0	0	0	0	0	0	0	0	0	0	0	0	0
leaves/shoots, flag leaf blade, reproductive, 7 dpa, none, flag leaf blade(n=3)	0	0	0	0	0	0	0	0	2.97735	0	0	0	0	0	0	0	0	0	0	0	0.541231	0	0	0	0	0	0	0	0	0	0	0	0	0.00780021	0	0	0	0	0	0	0	0	0	0	0	0	0	0	0
leaves/shoots, flag leaf blade, reproductive, Ear emergence, none, flag leaf blade(n=3)	0	0	0	0	0	0	0	0	3.04711	0	0	0	0	0	0	0	0	0	0	0	0.525835	0	0	0	0	0	0	0	0	0	0	0	0	0.367742	0	0	0	0	0	0	0	0	0	0	0	0	0	0	0
leaves/shoots, flag leaf blade, reproductive, Flag leaf stage, none, flag leaf blade(n=3)	0	0	0	0	0	0	0	0.355414	3.62371	0	0	0	0	0	0	0	0	0	0	0	0.121598	0	0	0	0	0	0	0	0	0	0	0	0	0	0	0	0	0	0	0	0	0	0	0	0	0	0	0	0
leaves/shoots, flag leaf blade, reproductive, Full boot, none, flag leaf blade(n=3)	0	0	0	0	0	0	0	0.393947	2.15203	0	0	0	0	0	0	0	0	0	0	0	0.169332	0	0	0	0	0	0	0	0	0	0	0	0	0	0	0	0	0	0	0	0	0	0	0	0	0	0	0	0
leaves/shoots, flag leaf blade, reproductive, milk grain stage, none, flag leaf blade(n=3)	0	0	0	0	0	0	0	0.477284	3.7298	0	0	0	0	0	0	0	0	0	0	0	0.604351	0	0	0	0.207633	0	0	0	0	0	0	0	0	0.538227	0	0	0	0	0	0	0	0	0	0	0	0	0	0	0
leaves/shoots, flag leaf sheath, reproductive, 30% spike, none, flag leaf sheath(n=3)	0	0	0	0	0	0	0	0.944141	1.56236	0	0	0	0	0	0	0	0	0	0	0	0.240546	0	0	0	0	0	0	0	0	0	0	0	0	0	0	0	0	0	0	0	0	0	0	0	0	0	0	0	0
leaves/shoots, flag leaf sheath, reproductive, Ear emergence, none, flag leaf sheath(n=3)	0	0	0	0	0	0	0	1.14184	3.67264	0	0	0	0	0	0	0	0	0	0	0	1.1338	0	0	0	0.174888	0	0	0	0	0	0	0	0	0.212307	0	0	0	0	0	0	0	0	0	0	0	0	0	0	0
leaves/shoots, flag leaf sheath, reproductive, Full boot, none, flag leaf sheath(n=3)	0	0	0	0	0	0	0	0.240349	0	0	0	0	0	0	0	0	0	0	0	0	0	0	0	0	0	0	0	0	0	0	0	0	0	0	0	0	0	0	0	0	0.0291254	0	0	0	0	0	0	0	0
leaves/shoots, flag leaf sheath, reproductive, milk grain stage, none, flag leaf sheath(n=3)	0	0	0	0	0	0	0	0.229923	3.25931	0	0	0	0	0	0	0	0	0	0	0	0.862736	0	0	0	0	0	0	0	0	0	0	0	0	0.338594	0	0	0	0	0	0	0	0	0	0	0	0	0	0	0
leaves/shoots, flag leaf, reproductive, 12 dpa, none, flag leaf(n=3)	0	0	0	0	0	0	0	0	4.55229	3.0287	0	0	0	0	0	0	0	0	0	0	0	0	0	0	0	0	0	0	0	0	0	0	0	0	0	0	0	0	0	0	0	0	0	0	0	0	0	0	0
leaves/shoots, flag leaf, reproductive, 15 dpa, none, flag leaf(n=1)	0	0	0	2.47617	0	0	0	0	3.45992	0	0	0	0	0	0	0	0	0	0	1.26857	0.900096	1.02813	0	0.829341	0	0	0	0	0	0	0	0	0	0	0	0	0	0	0	0	0	0	0	0	0	0	0	0	0
leaves/shoots, flag leaf, reproductive, 25 dpa, none, flag leaf(n=1)	0	0	0	2.55272	0	0	0	0	2.02217	0	0	0	0	0	0	0	0	0	0	0.975784	1.51848	0.926163	0.185473	1.15779	0	0	0	0	0	0	0	0	0	0	0	0	0	0	0	0	0	0	0	0	0	0	0.141864	0	0
leaves/shoots, flag leaf, reproductive, 30 dpa, none, flag leaf(n=1)	0	0	0	2.85633	0	1.21492	0	0	2.87684	0	0.650801	0	0	0	0	0	0	0	0	1.50131	1.53664	1.33619	0.770677	1.29997	0	0	0	0	0	0	0	0	0	0	0	0	0	0	0	0	0	0	0	0	0	0	0	0	0
leaves/shoots, flag leaf, reproductive, anthesis, none, flag leaf(n=1)	0	0	0	1.69924	0	0.166947	0	0	3.78483	0	0	0	0	0	0	0	0	0	0.19823	0.864176	0.966482	1.14778	0.195108	1.24032	0	0	0	0	0	0	0	0	0	0	0	0	0	0	0	0	0	0	0	0	0	0	0	0	0
leaves/shoots, flag leaf, reproductive, Ear emergence, none, flag leaf(n=1)	0	0	0	1.28883	0	0.291391	0	0	3.91364	0	0	0	0	0	0	0	0	0	0	0	1.10696	0.984628	0.375212	1.07824	0	0	0	0	0	0	0	0	0	0	0	0	0	0	0	0	0	0	0	0	0	0	0.306251	0	0
leaves/shoots, fourth leaf, vegetative, seven leaf stage, none, leaf excl flag leaf(n=4)	0	0	0	2.6264	0	1.0866	0	0	4.04709	0	0	0	0	0	0	0	0	0	0	1.70056	1.04469	0.352886	0	0.688642	1.28087	0	0	0	0	0	0	0	0	0	0	0	0	0	0	0.418403	1.22359	0	0.278404	0.19528	0	0	0.384591	0	0
leaves/shoots, Internode #2, reproductive, 30% spike, none, internode(n=3)	0	0	0	0	0	0	0	1.73503	3.01849	0	0	0	0	0	0	0	0	0	0	0	0.496933	0	0	0	0	0	0	0	0	0	0	0	0	0.703064	0	0	0	0	0	0	0.380013	0	0	0	0	0	0	0	0
leaves/shoots, Internode #2, reproductive, Ear emergence, none, internode(n=3)	0	0	0	0	0	0	0	2.13872	2.72597	0	0	0	0	0	0	0	0	0	0	0	0.49774	0	0	0	0	0	0	0	0	0	0	0	0	0.0191458	0	0	0	0	0	0	0	0	0	0	0	0	0	0	0
leaves/shoots, Internode #2, reproductive, milk grain stage, none, internode(n=2)	0	0	0	0.301184	0	0	0	2.07171	3.88902	0	0	0	0	0	0	0	0	0	0	0	0.677571	0	0	0	0	0	0	0	0	0	0	0	0	0.10057	0	0	0	0	0	0	0	0	0	0	0	0	0	0	0
leaves/shoots, leaf ligule, reproductive, Full boot, none, leaf ligule(n=3)	0	0	0	0	0	0	0	1.68005	3.13362	0	0	0	0	0	0.421109	1.91878	0	0	0	0	0.817891	0	0	0	0	0	0	0	0	0	1.80302	1.42826	0.847762	3.68963	0	0	0	0.436427	0	0	3.43509	0	0	0	0	0	0	0	0
leaves/shoots, leaf, reproductive, 2 dpa, none, flag leaf(n=2)	0	0	0	1.44636	0	0.440405	0	0	0.202742	0	0	0	0	0	0	0	0	0	0.244595	0.592975	0	0	0	0	0	0	0	0	0	0	0	0	0	0	0	0	0	0	0	0	0	0	0	0	0	0	0	0	0
leaves/shoots, leaf, seedling, 7 days, none, seedling aerial tissues(n=5)	0	0	0	1.15194	0	1.74347	0	0	3.50012	0	0	0	0	0	0	0	0	0	0	0.18112	0.0799082	0	0	0	0	0	0	0	0	0	0	0	0	0	0	0	0	0	0	0	0	0	0	0	0	0	0	0	0
leaves/shoots, leaf, seedling, 9 days, none, seedling aerial tissues(n=8)	0	0	0	1.90366	0	0.91311	0	0	4.9193	0	0	0	0	0	0	0	0	0	0	0	0.857525	0	0	0	0	0	0	0	0	0	0	0	0	0	0	0	0	0	0	0	1.18518	0	0	0	0	0	0.278223	0	1.15161
leaves/shoots, leaf, seedling, seedling stage, none, seedling aerial tissues(n=2)	0	0	0	2.52767	0	0	0	0	0	0	0	0	0	0	0	0	0	0	0	0	0	0	0	0	0	0	0	0	0	0	0	0	0	0	0	0.344826	0	0	0.135298	0.7459	1.22447	0	0	1.31108	0.440415	0	0	1.29243	0
leaves/shoots, leaf, vegetative, 14 days, none, leaf excl flag leaf(n=5)	0	0	0	0.487232	0	2.03634	0	0	3.45396	0	0	0	0	0	0	0	0	0	0	0.979251	0.126134	0.239282	0	0	0	0	0	0	0	0	0	0	0	0	0	0	0	0	0	0	0	0	0	0	0	0	0	0	0
leaves/shoots, leaf, vegetative, seven leaf stage, none, leaf excl flag leaf(n=1)	0	0	0	3.78706	0	0.599375	0	0	3.38231	0	0	0	1.20522	0	1.53075	0	0.547993	0	0.836167	0.320288	2.59002	0.767311	1.47031	2.0618	0	0	1.06013	0	0	0	0	0	2.34136	1.98698	0	1.22606	0	0.181675	0	0	1.65177	0	0	1.12752	0.128808	0	0.055279	0	0.648493
leaves/shoots, leaf, vegetative, three leaf stage, none, leaf excl flag leaf(n=15)	0	0	0	1.36815	0	3.06034	0	0	4.4408	0	0	0	0	0	0	0	0	0	0	0.597819	0.687354	0	0	0	0	0	0	0	0	0	0	0	0	0	0	0	0	0	0	0	0	0	0	0	0	0	0	0	0
leaves/shoots, leaf, vegetative, tillering stage, none, leaf excl flag leaf(n=2)	0	0	0	2.99631	0	0.499027	0	0	1.71463	0	0	0	0	0	0	0	0	0	0	0	0	0	0	0	0	0	0	0	0	0	0	0	0	0	0	0	0	0	0	0	0	0	0	0	0	0	0.101045	0.229194	0
leaves/shoots, peduncle, reproductive, 30% spike, none, peduncle(n=3)	0	0	0	0	0	0	0	0.741768	0	0	0	0	0	0	0	0	0	0	0	0	0	0	0	0	0	0	0	0	0	0	0	0	0	0	0	0	0	0	0	0	0	0	0	0	0	0	0	0	0
leaves/shoots, peduncle, reproductive, Ear emergence, none, peduncle(n=3)	0	0	0	0	0	0	0	0.970358	0	0	0	0	0	0	0	0	0	0	0	0	0	0	0	0	0	0	0	0	0	0	0	0	0	0	0	0	0	0	0	0	1.31829	0	0	0	0	0	0	0	0
leaves/shoots, peduncle, reproductive, milk grain stage, none, peduncle(n=3)	0	0	0	0	0	0	0	2.39031	0	0	0	0	0	0	0	0	0	0	0	0	0.258519	0	0	0	0	0	0	0	0	0	0	0	0	2.0253	0	0	0	0	0	0	0.781505	0	0	0	0	0	0	0	0
leaves/shoots, second leaf, seedling, 14 days, none, seedling aerial tissues(n=4)	0	0	0	0	0	0	0	0	4.61507	0	0	0	0	0	0	0	0	0	0	0	0	0	0	0	0	0	0	0	0	0	0	0	0	0	0	0	0	0	0	0	0	0	0	0	0	0	0	0	0
leaves/shoots, second leaf, seedling, 17 days, none, seedling aerial tissues(n=15)	0	0	0	0	0	0	0	0	6.50207	0	0	0	0	0	0	0	0	0	0	0	0	0	0	0	0	0	0	0	0	0	0	0	0	0	0	0	0	0	0	0	0	0	0	0	0	0	0	0	0
leaves/shoots, seedling, seedling, 4 days, none, seedling aerial tissues(n=1)	0	0	0	3.656	0	0	0	0	0	0	0	0.996107	0	0	0.658874	0	0	0	0	1.03773	1.26282	0	0.388487	0.598988	0	0	0	0	0	0	0	0	1.33417	0.471527	0	0.756742	0	0	0	1.21358	2.75828	0	0	1.12549	0.650489	0	0	1.50824	0
leaves/shoots, seedling, seedling, 7 days, none, seedling aerial tissues(n=2)	0	0	0	2.96217	0	0	0	0	1.05462	1.04046	1.65889	0	0	0	0.160193	0	0	0	0	0	0.0680998	0	0	0.108861	0	0	0	0	0	0	0	0	0	0	0	0	0	0	0.884266	0	1.31622	0.885852	0.386579	0	0	0	0	0.849707	0
leaves/shoots, shoot apical meristem, seedling, seedling stage, none, shoot apical meristem(n=3)	0	0	0	2.35527	0	0	0	0	0	0	0	0	0	0	0	0	0	0	0	0	0.174722	0	0	0	0	0	0	0	0	0	0	0	0	0.213088	0	0	0	0	0	0.0966127	1.72131	0	0	0	0	0	0	0.0521126	0
leaves/shoots, shoot apical meristem, vegetative, tillering stage, none, shoot apical meristem(n=3)	0	0	0	2.18223	0	0	0	0.467587	0.116265	0	0	0	0	0	0	0	0	0	0	0	0.414392	0	0	0	0	0	0	0	0	0	0	0	0	0.479811	0	0	0	0	0	0	1.051	0	0	0	0	0	0	0	0
leaves/shoots, shoot axis, reproductive, Flag leaf stage, none, shoot axis(n=3)	0	0	0	2.07919	0	0	0	0.401055	1.69517	0	0	0	0	0	0	0	0	0	0	0	0.5437	0	0	0	0	0	0	0	0	0	0	0	0	0.698767	0	0	0	0	0	0	1.00302	0	0	0	0	0	0	0	0
leaves/shoots, shoot axis, reproductive, Full boot, none, shoot axis(n=3)	0	0	0	2.06186	0	0	0	1.05549	1.19566	0	0	0	0	0	0	0	0	0	0	0	0.344885	0	0	0	0	0	0	0	0	0	0	0	0	0.78826	0	0	0	0	0	0	0.349666	0	0	0	0	0	0	0	0
leaves/shoots, shoot axis, reproductive, milk grain stage, none, shoot axis(n=3)	0	0	0	1.39905	0	0	0	2.95543	2.38067	0	0	0	0	0	0	0	0	0	0	0	0.339685	0	0	0	0	0	0	0	0	0	0	0	0	0	0	0	0	0	0	0	0	0	0	0	0	0	0	0	0
leaves/shoots, shoot axis, vegetative, tillering stage, none, shoot axis(n=3)	0	0	0	1.79621	0	0	0	0	0.847905	0	0	0	0	0	0	0	0	0	0	0	0.386101	0	0	0	0	0	0	0	0	0	0	0	0	0	0	0	0	0	0	0	1.30589	0	0	0	0	0	0	0	0
leaves/shoots, shoots, seedling, 2 days, none, seedling aerial tissues(n=24)	0	0	0	1.09077	0	0	0	0	2.99829	0	0	0	0	0	0	0	0	0	0	0	0	0	0	0	0	0	0	0	0	0	0	0	0	0.00796724	0	0	0	0.23164	0	0	2.05656	0	0	0	0	0	0	0	0
leaves/shoots, shoots, vegetative, 24 days, none, vegetative aerial tissues(n=3)	0	0	0	2.29447	0	1.08533	0	0	1.69981	0	0	0	0	0	0	0.00360224	0.323146	0	0.146523	1.23974	1.1829	0.599584	0	0.732047	1.01874	0	0.667559	0	0	0	0	0	1.52803	0.1914	0	0.92288	0	0.215681	0.0564166	0.277396	1.52536	0	0.242214	1.39738	0	0	1.0941	0	0
leaves/shoots, shoots, vegetative, fifth leaf stage, none, leaf excl flag leaf(n=6)	0	0	0	1.35516	0	0.750318	0	0	3.43704	2.26161	0	0	0	0	0	0	0	0	0	0.816458	0.762089	0.522814	0	0.444119	0	0	0	0	0	0	0	0	0	0	0	0	0	0	0	0	0	0	0	0	0	0	0.247328	0	0
leaves/shoots, shoots, vegetative, fifth leaf stage, none, vegetative aerial tissues(n=2)	0	0	0	1.44187	0	1.04263	0	0	3.50072	1.03229	0	0	0	0	0	0	0	0	0	0.787875	0.888476	0.641798	0	0.574747	0	0	0	0	0	0	0	0	0	0	0	0	0	0	0	0	0	0	0	0	0	0	0.0308799	0	0
leaves/shoots, shoots, vegetative, three leaf stage, none, vegetative aerial tissues(n=3)	0	0	0	1.77098	0	1.11113	0	0	4.02423	0	0	0.0324564	0	0	0	0	0	0	0	1.43014	0.8278	0.256453	0	0.86533	0	0	0	0	0	0	0	0	0	0	0	0	0	0	0	0	0	0	0	0	0	0	0	0	0
leaves/shoots, stem axis, seedling, seedling stage, none, seedling aerial tissues(n=3)	0	0	0	0	0	0	0	0	0.870227	0	0	0	0	0	0	0	0	0	0	0	0	0	0	0	0	0	0	0	0	0	0	0	0	0.128083	0	0	0	0.801871	0	0	2.07291	0	0	0	0	0	0	0	0
leaves/shoots, stem, reproductive, anthesis, none, internode(n=2)	0	0	0	1.79631	0	0	0	0	0	0	0	0	0	0	0.918241	0	0	0	0	0	0	0	0	0	0	0	0	0	0	0	0	0	1.61976	0	0	0	0	0	0	0	0.444545	0	0	0	0	0	0	0	0
leaves/shoots, stem, reproductive, milk grain stage, none, internode(n=1)	0	0	0	4.27512	0	0	0	2.17294	0	0	0	0.951282	0	0	0	0	0	0	0	0	1.77874	0.559367	0.899013	1.75484	0	0	0	0	0	0	0	0	0.514885	0	0	0	0	0	0	0	0.489646	0	0	0	0	0	0.379577	0	1.34709
leaves/shoots, stem, vegetative, 1 cm spike, none, internode(n=2)	0	0	0	4.6951	0	0	0	0	0	0	0	0	0	0	0	0	0	0	0	1.33187	0.481242	0	0.00969974	0.542966	0	0	0.36293	0	0	0	0	0	0.381632	0	0	0	0	0	0.577411	0.430004	0.916968	0	0	0	0	0	0.745138	2.73414	0
leaves/shoots, stem, vegetative, two nodes detectable, none, internode(n=2)	0	0	0	3.9674	0	0	0	0	0	0	0.105659	0	0	0	0	0	0	0	0	1.94264	0.585328	0	0	0.427386	0.0993976	0	0	0	0	0	0	0	0	0	0	0	0	0	0	0	0	0	0	0	0	0	0.620131	1.03633	0
leaves/shoots, third leaf blade, vegetative, three leaf stage, none, leaf blades excl flag(n=3)	0	0	0	0	0	0	0	0	3.73901	0	0	0	0	0	0	0	0	0	0	0	0	0	0	0	0	0	0	0	0	0	0	0	0	0	0	0	0	0	0	0	0.644925	0	0	0	0	0	0	0	0
leaves/shoots, third leaf sheath, vegetative, three leaf stage, none, leaf sheaths excl flag(n=3)	0	0	0	1.92758	0	0	0	0	0	0	0	0	0	0	0	0.509992	0	0	0	0	0	0	0	0	0	0	0	0	0	0	0	0	0	0.487556	0	0.0812524	0.230188	0	0	0.0738559	2.14693	0	0	0	0	0	0	0	0
roots, axillary roots, vegetative, three leaf stage, none, roots(n=3)	0	0	0	0.96926	0	0	0	0	2.4791	0	0	0	0	0	0	0	0	0	0	0	0.366726	0	0	0	0	0	0	0	0	0	0	0	0	0	0	0	0	0	0	0	0	0	0	0	0	0	0	0	0
roots, radicle, seedling, seedling stage, none, roots(n=3)	0	0	0	0.953049	0	0	0	0	0	0	0	0	0	0	0	0	0	0	0	0	0	0	0	0	0	0	0	0	0	0	0	0	0	0	0	0	0	0	0	0	0	0	0	0	0	0	0	0	0
roots, root apical meristem, vegetative, three leaf stage, none, root apical meristem(n=3)	0	0	0	1.49719	0	0	0	0	0.634153	0	0	0	0	0	0	0	0	0	0	0	0	0	0	0	0	0	0	0	0	0	0	0	0	0	0	0	0	0	0	0	0	0	0	0	0	0	0	0	0
roots, root apical meristem, vegetative, tillering stage, none, root apical meristem(n=3)	0	0	0	1.78079	0	0	0	0	0	0	0	0	0	0	0	0	0	0	0	0	0.0373429	0	0	0	0	0	0	0	0	0	0	0	0	0	0	0	0	0	0	0	0	0	0	0	0	0	0	0	0
roots, roots, reproductive, 30% spike, none, roots(n=3)	0	0	0	0.485987	0	0	0	0	0	0	0	0	0	0	0	0	0	0	0	0	0.966716	0	0	0	0.713963	0	0	0	0	0	0	0	0	0.0352574	0	0	0	0	0	0	0	0	0	0	0	0	0	0	0
roots, roots, reproductive, Flag leaf stage, none, roots(n=5)	0	0	0	2.55281	0	0	0	0	0	0	2.62642	0	0	0	0	0	0	0	0	0.783874	0.916393	0	0	0	0	0	0	0	0	0	0	0	0	0	0	0	0	0	0	0	0	0	0	0	0	0	0	0.274131	0
roots, roots, seedling, seedling stage, none, roots(n=5)	0	0	0	2.71194	0	0	0	0	0.510209	0	2.12645	0	0	0	0	0	0	0	0	0	0.491336	0	0	0	0	0	0	0	0	0	0	0	0	0	0	0	0	0	0	0	0	0	0	0	0	0	0	0.999723	0
roots, roots, vegetative, 14 days, none, roots(n=5)	0	0	0	3.73057	0	0.391351	0	0	0	0	1.85913	0	0	0	0	0	0	0	0	2.43427	1.57508	0	0.584242	1.20681	0.274172	0	0	0	0	0	0	0	0	0	0	0	0	0	0	0	0	0	0	0	0	0	0.84771	1.87457	0
roots, roots, vegetative, 24 days, none, roots(n=3)	0	0	0	3.22788	0	1.76032	0	0	0	0	1.73487	0	0	0	0	0	0	0	0	2.78209	2.78622	0	1.23089	2.11872	0	0	0	0	0	0	0	0	0	0	0	0	0	0	0	0	0	0	0	0	0	0	1.47471	0.97739	0.250214
roots, roots, vegetative, fifth leaf stage, none, roots(n=8)	0	0	0	3.49766	0	0.537747	0	0	0	0	0	0	0	0	0	0	0	0	0	1.02207	1.82334	0	0.644434	1.39469	0	0	0	0	0	0	0	0	0	0	0	0	0	0	0	0	0	0	0	0	0	0	1.22028	1.59959	0
roots, roots, vegetative, seven leaf stage, none, roots(n=3)	0	0	0	3.73117	0	1.0271	0	0	0	0	1.09677	0	0	0	0	0	0	0	0	2.04744	1.88299	0	0.33827	1.26054	0	0	0	0	0	0	0	0	0	0	0	0	0	0	0	0	0	0	0	0	0	0	0.536023	1.31813	0
roots, roots, vegetative, three leaf stage, none, roots(n=6)	0	0	0	3.13605	0	0	0	0	0	0	2.73173	0	0	0	0	0	0	0	0	0.865672	1.145	0	0	0	0	0	0	0	0	0	0	0	0	0	0	0	0	0	0	0	0	0	0	0	0	0	0	0.724079	0
roots, roots, vegetative, tillering stage, none, roots(n=3)	0	0	0	1.4405	0	0	0	0	0	0	0	0	0	0	0	0	0	0	0	0	0.322501	0	0	0	0	0	0	0	0	0	0	0	0	0	0	0	0	0	0	0	0	0	0	0	0	0	0	0	0
spike, anther, reproductive, anthesis, none, anther(n=3)	0	0	1.53278	0	0	0	0	3.83971	0.43742	0	0	0	0	0	0	0	0	0	0	0	0	0	0	0	0	0	0	0	0	0	0	0	0	0	0	0	0	0	0	0	0	0	0	0	0	0	0	0	0
spike, anther, reproductive, early meiosis-flag leaf ligule and collar visible, none, anther at early meiotic prophase(n=3)	0	0	0	2.65804	0	0	0	0	0	0	1.71813	0	0	0	0	0	0	0	0	0	0	0	0	0	0	0	0	0	0	0	0	0	0	0	0	0	0	0	0	0	0	0	0	0	0	0	0	1.58366	0
spike, awns, reproductive, Ear emergence, none, awns(n=3)	0	0	0	0	0	0	0	1.07727	3.78012	0	0	0	0	0	0	0	0	0	0	0	0	0	0	0	0	0	0	0	0	0	0	0	0	0	0	0	0	0	0	0	0	0	0	0	0	0	0	0	0
spike, awns, reproductive, milk grain stage, none, awns(n=3)	0	0	0	0	0	0	0	1.92222	3.73173	0	0	0	0	0	0	0	0	0	0	0	0.470768	0	0	0	0	0	0	0	0	0	0	0	0	0	0	0	0	0	0	0	0	0	0	0	0	0	0	0	0
spike, glumes, reproductive, Ear emergence, none, glumes(n=3)	0	0	0	0	0	0	0	0.737365	4.3226	0	0	0	0	0	0	0	0	0	0	0	0.381627	0	0	0	0	0	0	0	0	0	0	0	0	0	0	0	0	0	0	0	0	0	0	0	0	0	0	0	0
spike, glumes, reproductive, milk grain stage, none, glumes(n=3)	0	0	0	0	0	0	0	1.43683	4.50429	0	0	0	0	0	0	0	0	0	0	0	0.610521	0	0	0	0	0	0	0	0	0	0	0	0	0.129482	0	0	0	0	0	0	0	0	0	0	0	0	0	0	0
spike, lemma, reproductive, Ear emergence, none, glumes(n=3)	0	0	0	0	0	0	0	2.06005	4.35057	0	0	0	0	0	0	0	0	0	0	0	0.4462	0	0	0	0	0	0	0	0	0	0	0	0	0	0	0	0	0	0	0	0	0	0	0	0	0	0	0	0
spike, lemma, reproductive, milk grain stage, none, glumes(n=3)	0	0	0	0	0	0	0	1.85389	3.71453	0	0	0	0	0	0	0	0	0	0	0	0.819161	0	0	0	0	0	0	0	0	0	0	0	0	0.06977	0	0	0	0	0	0	0	0	0	0	0	0	0	0	0
spike, microspores, reproductive, late vacuolated uninucleate stage, none, microspores(n=3)	0	0	0	0	0	0	0	0	0	0	0	0	0	0	0	0	0	0	0	0	0	0	0	0	0	0	0	0	0	0	0	0	0	0.0263289	0	0	0	0	0	0	0	0	0	0	0	0	0	0	2.60055
spike, pistil, reproductive, anthesis, none, stigma & ovary(n=1)	0	0	0	3.88556	0	0	0	0	0	0	0	0	0	0	0	0	0	0	0	0.793555	0.19911	0	0	0.678118	0.560128	0	0	0	0	0	0	0	0	0	0	0	0	0	0	0	0.307312	0	0	0	0	0	1.75663	2.53273	0.677747
spike, pistillody stamen, reproductive, anthesis, none, anther(n=1)	0	0	0	3.94441	0	0	0	0	0	0	0	0.167551	0	0	0	0.781024	0	0	0	1.92588	1.02039	0	0.546749	1.31606	0.962505	0	0	0	0	0	0	0	0	0	0	0.556758	0	0	0	0	0	0	0	0	0	0	2.51557	1.69687	0.635067
spike, rachis, reproductive, anthesis, none, rachis(n=3)	0	0	0	3.0438	0	0.174597	0	0	2.86185	0	0	0.53871	0.19876	0	0	0	0	0	0	0.768629	1.60652	0	0.955722	1.30794	0	0	0	0	0	0	0	0	1.53631	0	1.71462	2.11792	0	0	0	0.439006	0	0	0	0	0	0	0.310538	0	0.589698
spike, spike (bottom third), reproductive, anthesis, none, spike(n=1)	0	0	0	3.25301	0	0	0	0.651123	3.40972	0	0.616367	1.87749	1.1551	0	0.166304	0	0	0	0	1.96721	1.4811	0	0.38468	1.57573	0.483519	0	0.261037	0	0	0.0619697	0.234906	0	0	0	0	0	0	0	0	0.309991	1.03276	0	0	0	0	0	0.500088	0	0
spike, spike (middle third), reproductive, anthesis, none, spike(n=1)	0	0	0	3.66873	0	0	0	0.117562	3.11402	0	0.295993	0.204166	0	0	0.161269	0	0	0	0	0.960074	1.10658	0	0.266589	1.23865	0	0	0	0	0	0	0	0	0	0	0	0	0	0	0	0	0	0	0	0	0	0	0.244156	0.619479	0
spike, spike (top third), reproductive, anthesis, none, spike(n=1)	0	0	0	3.29083	0	0	0	0	3.02969	0	0.285592	0.0826208	0.478061	0	0	0.419593	0	0	0	2.19098	0.988579	0	0.251786	1.21314	0.996353	0	0	0	0	0	0.0476361	0	0	0	0	0	0	0	0	0	0.0133551	0	0	0	0	0	0.669798	0.515672	0
spike, spike, reproductive, 30% spike, none, spike(n=3)	0	0	0	0.216734	0	0	0	1.63737	0.690625	0	0	0	0	0	0	0.253134	0	0.0123727	0	0	0.136861	0	0	0	0	0	0	0	0	0	0	0	0	1.5438	0	0	0	0	0	0	2.30671	0	0	0	0	0	0	0	0
spike, spike, reproductive, anthesis, none, spike(n=8)	0	0	0	2.88827	0	0	0	0	0.590651	0	0	1.08255	0	0	0.202275	0	0	0	0	0.967934	0.402849	0	0	0.227172	0.723871	0	0	0	0	0	0	0	0	0	0	0	0	0	0	0	0.51998	0.382952	0	0	0	0	0.426191	0.106143	0
spike, spike, reproductive, Ear emergence, none, spike(n=1)	0	0	0	3.99858	0	0	0	2.22425	0	0	0	1.89887	0.702134	0	0.965692	0	0	0	0	0.698619	1.88744	0	1.43452	1.7476	0	0	0.537386	0	0	0	0	0	1.71385	0.443724	0	0.825094	0	0	0	1.66944	1.25154	0	0	0	0	0	1.00824	0.66831	0.351086
spike, spike, reproductive, Flag leaf stage, none, spike(n=2)	0	0	0	3.97195	0	0	0	0	0	0	0	0	0.0615046	0	1.2268	0.375818	0	0	0	1.01855	0.987601	0	0.580806	1.55105	1.24767	0	0.907925	0	0	0	0	0	0.734228	0	0	0.299514	0	0.826807	1.31912	2.23004	2.33141	0	1.1903	0	0	0	1.89666	1.18093	0.0622944
spike, spike, reproductive, Full boot, none, spike(n=3)	0	0	0	1.37437	0	0	0	1.32607	0	0	0	0	0	0	0	0	0	0	0	0	0.430945	0	0	0	0	0	0	0	0	0	0	0	0	0.700746	0	0	0	0	0	0	1.77026	0	0	0	0	0	0	0	0
spike, spike, vegetative, two nodes detectable, none, spike(n=2)	0	0	0	4.46703	0	0	0	0	0	0	0	0.0200036	0	0	0	0	0	0	0	1.22934	0.770254	0	0.791485	1.0584	0	0	0	0	0	0	0	0	0	0	0	0	0	0	0	0	0.81793	0	0.639723	0	0.533524	0	1.63487	2.62669	0
spike, spikelets (only using palea, lemma and rachis), reproductive, anthesis, none, spikelets(n=66)	0	0	0	3.28312	0	0.755237	0	0	3.76177	0	0	0.435822	0	0	0	0	0	0	0	0.749918	0.373476	0	0	0	0	0	0	0	0	0	0	0	0	0	0	0	0	0	0	0	0	0	0	0	0	0	0.924936	0	0.295379
spike, spikelets, reproductive, 30% spike, none, spikelets(n=3)	0	0	0	0.515702	0	0	0	2.0111	0.951824	0	0	0	0	0	0	0	0	0	0	0	0	0	0	0	0	0	0	0	0	0	0	0	0	1.31775	0	0	0	0.266207	0	0	1.8368	0	0	0	0	0	0	0	0
spike, stamen, reproductive, anthesis, none, anther(n=1)	0	0	0	3.14032	0	0	0	0.0893626	0	0	0	0	0	0	0	0	0	0	0	0	0	0	0	0	0	0	0	0	0	0	0	0	0	0	0	0	0	0	0	0	0	0	0	0	0	0	0.290212	0	0
spike, stigma & ovary, reproductive, anthesis, none, stigma & ovary(n=3)	0	0	0.151993	1.42494	3.21507	0	0.0297115	3.17418	0	0	0	0	0	0	0	0.0047775	0	0	0	0	0.285296	0	0	0	0	0	0	0	0	0	0	0	0	0.856683	0	0	0	0	0	0	0	0	0	0	0	0	0	0	0
[truncated: 169 more columns]

[truncated: 1 more sheets: Table S11]
